# Supplementary material for: Evolution of sexual systems, sex chromosomes and sex-linked gene transcription in flatworms and roundworms
Source: Nat Commun. 2022 Jun 10;13:3239. doi: 10.1038/s41467-022-30578-z (PMC9187692; doi:10.1038/s41467-022-30578-z)
Supplement: Supplementary file 4 — Supplementary Data 1-12 [file 41467_2022_30578_MOESM4_ESM.zip]

Archive with 25 entries (24 files):
- Supplementary Data 4.xlsx
- __MACOSX/
- __MACOSX/._Supplementary Data 4.xlsx
- Supplementary Data 8.xlsx
- __MACOSX/._Supplementary Data 8.xlsx
- Supplementary Data 9.xlsx
- __MACOSX/._Supplementary Data 9.xlsx
- Supplementary Data 5.xlsx
- __MACOSX/._Supplementary Data 5.xlsx
- Supplementary Data 2.xlsx
- __MACOSX/._Supplementary Data 2.xlsx
- Supplementary Data 3.xlsx
- __MACOSX/._Supplementary Data 3.xlsx
- Supplementary Data 12.xlsx
- __MACOSX/._Supplementary Data 12.xlsx
- Supplementary Data 11.xlsx
- __MACOSX/._Supplementary Data 11.xlsx
- Supplementary Data 10.xlsx
- __MACOSX/._Supplementary Data 10.xlsx
- Supplementary Data 1.xlsx
- __MACOSX/._Supplementary Data 1.xlsx
- Supplementary Data 6.xlsx
- __MACOSX/._Supplementary Data 6.xlsx
- Supplementary Data 7.xlsx
- __MACOSX/._Supplementary Data 7.xlsx
