# Supplementary material for: Evolution of sexual systems, sex chromosomes and sex-linked gene transcription in flatworms and roundworms
Source: Nat Commun. 2022 Jun 10;13:3239. doi: 10.1038/s41467-022-30578-z (PMC9187692; doi:10.1038/s41467-022-30578-z)
Supplement: Supplementary file 4 — Supplementary Data 1-12 [file 41467_2022_30578_MOESM4_ESM.zip › Supplementary Data 4.xlsx]

## Sheet: Supplementary Data 4
Supplementary Data 4. Worm species X- or Z-linked regions length and Y- or W-linked genes information.
Species	Sex system	X/Z linked region (bp)	X/Z linked region/gene identification method	Y/W-linked genes	Y/W-linked genes annotation method	Clade
Schistosoma haematobium	ZZ/ZW[1]	33639020	RaGOO and sman ortholog coverage			Schistosoma
Schistosoma japonicum	ZZ/ZW[1]	50583600	[2]
Schistosoma mansoni	ZZ/ZW[1]	33400000	genomic coverage	48	28 by genomic coverage, 20 by Trinity
Schistosoma margrebowiei	ZZ/ZW[1]
Schistosoma mattheei	ZZ/ZW[1]
Schistosoma rodhaini	ZZ/ZW[1]
Trichobilharzia regenti	ZZ/ZW[3]
Romanomermis culicivorax	XX/XO[4]	548551	gene and genomic coverage			I
Trichuris muris	XX/XY[5]	28941788	genomic coverage	63	genomic coverage
Trichuris suis	XX/XY[5]	17840190	RaGOO and genomic coverage	6	genomic coverage
Trichuris trichiura	XX/XO[5]	15335039	RaGOO and genomic coverage
Parastrongyloides trichosuri	XX/XO[6]	9183210	RaGOO and genomic coverage			IV
Rhabditophanes sp.KR3021	XX/XO[4]
Strongyloides papillosus	XX/XO (diminution) [4]	10761807	RaGOO and genomic coverage
Strongyloides ratti	XX/XO (diminution) [4]	11806106	genomic coverage
Strongyloides stercoralis	XX/XO(diminution) [7]	11591134	RaGOO and genomic coverage
Strongyloides venezuelensis	XX/XO[6]
Panagrellus redivivus	XX/XO[8]		gene coverage
Acanthocheilonema viteae	XX/XO[9]					III
Brugia malayi	XX/XY[4]	23370000	genomic coverage and SNP density	219	191 by genomic coverage, 28 by Trinity
Brugia pahangi	XX/XY[4]	19394330	gene and genomic coverage
Brugia timori	XX/XY[4]		gene coverage
Dirofilaria immitis	XX/XO[4]		gene coverage
Dracunculus medinensis	XX/XO[4]	12835002	gene and genomic coverage
Gongylonema pulchrum
Litomosoides sigmodontis	XX/XO[9]
Loa loa	XX/XO[4]
Onchocerca flexuosa	XX/XY[4]		gene coverage
Onchocerca ochengi	XX/XY[4]	11695585	RaGOO and genomic coverage
Onchocerca volvulus	XX/XY[4]	22960000	genomic coverage and SNP density	91	89 by genomic coverage, 2 by Trinity
Thelazia callipaeda	XX/XY[4]		gene coverage
Wuchereria bancrofti	XX/XY[4]		gene coverage
Anisakis simplex	XX/XO or XX/XY (can't define)	830354	gene and genomic coverage
Ascaris lumbricoides	XO[10]	59202539	gene and genomic coverage
Ascaris suum	XO[10]	56166194	genomic coverage
Toxocara canis	XX/XY[4]	59202539	gene and genomic coverage
Enterobius vermicularis
Syphacia muris
Cylicostephanus goldi						V
Necator americanus	XX/XO[4]		gene coverage
Strongylus vulgaris	XX/XO[4]		gene coverage
Angiostrongylus cantonensis	XX/XO[4]	1673909	gene and genomic coverage
Angiostrongylus costaricensis
Dictyocaulus viviparus	XX/XO[4]	17792745	gene and genomic coverage
Haemonchus contortus	XX/XO[4]	46012677	genomic coverage
Nippostrongylus brasiliensis	XX/XO[4]		gene coverage
Caenorhabditis elegans	XX/XO[4]	17718942	genomic coverage
Pristionchus pacificus	XX/XO[4]	17019893	genomic coverage
Species with newly identified the elements carrying sex-linked regions in this study were with bold font. X- or Z- linked regions were identified by genomic coverage, and Y- or W-linked genes are identified by genomic coverage and Trinity v2.4.0.
[1] Grossman, A.I., Short, R.B. & Cain, G.D. Karyotype evolution and sex chromosome differentiation in Schistosomes (Trematoda, Schistosomatidae). Chromosoma 84, 413- 430 (1981).
[2] Xu, X. et al. Chromosome-level genome assembly reveals female-biased genes for sex determination and differentiation in the human blood fluke Schistosoma japonicum. Authorea (2021).
[4] Špakulová, M., Horák, P. & Dvořák, J. The karyotype of Trichobilharzia regenti Horák, Kolářová et Dvořák, 1998 (Digenea: Schistosomatidae), a nasal avian schistome in Central Europe. Parasitology Research 87, 479-483 (2001).
[4] Foster, J.M. et al. Sex chromosome evolution in parasitic nematodes of humans. Nat. Commun. 11, 1964 (2020).
[5] Spakulova, M., Kralova, I. & Cutillas, C. Studies on the karyotype and gametogenesis in Trichuris muris. J. Helminthol 68, 67-72 (1994).
[6] Kulkarni, A., Dyka, A., Nemetschke, L., Grant, W.N. & Streit, A. Parastrongyloides trichosuri suggests that XX/XO sex determination is ancestral in Strongyloididae (Nematoda). Parasitology 140, 1822-30 (2013).
[7] Nemetschke, L., Eberhardt, A.G., Hertzberg, H. & Streit, A. Genetics, chromatin diminution, and sex chromosome evolution in the parasitic nematode genus Strongyloides. Current biology 20, 1687-1696 (2010).
[8] Denich, K.T. & Samoiloff, M.R. Estimation of mutation rates induced by large doses of gamma, proton and neutron irradiation of the X-chromosome of the nematode Panagrellus redivivus. Mutation Research Letters 140, 103-106 (1984).
[9] Post, R. The chromosomes of the Filariae. Filaria J 4, 10 (2005).
[10] Goldstein, P. Ultrastructural analysis of sex determination in Ascaris lumbricoides var. suum. Chromosoma 66, 59-69 (1978).
