# Supplementary material for: Evolution of sexual systems, sex chromosomes and sex-linked gene transcription in flatworms and roundworms
Source: Nat Commun. 2022 Jun 10;13:3239. doi: 10.1038/s41467-022-30578-z (PMC9187692; doi:10.1038/s41467-022-30578-z)
Supplement: Supplementary file 4 — Supplementary Data 1-12 [file 41467_2022_30578_MOESM4_ESM.zip › Supplementary Data 8.xlsx]

## Sheet: Supplementary Data 8
Supplementary Data 8. B. malayi and O. volvulus Y-candidates annotated employing Trinity with X-linked gametologs.
Y-linked trinity contigs	X-linked genes of overlaped region	Nigon element of X-linked genes	Species
TRINITY_DN8857_c0_g1_i12	WBGene00224657	ND	Brugia malayi
TRINITY_DN8525_c0_g2_i19	WBGene00224586	ND
TRINITY_DN8842_c1_g1_i17	WBGene00222389	ND
TRINITY_DN9046_c0_g1_i21	WBGene00223109	NX
TRINITY_DN8832_c0_g1_i22	WBGene00222133	NN
TRINITY_DN8711_c0_g3_i2	WBGene00227901	NN
TRINITY_DN8056_c0_g6_i1	WBGene00222552	NN
TRINITY_DN13106_c0_g1_i1	WBGene00226052	NN
TRINITY_DN2997_c0_g2_i1	WBGene00243698	NE	Onchocerca volvulus
TRINITY_DN3643_c0_g2_i4	WBGene00243703	NE
TRINITY_DN3540_c2_g1_i9	WBGene00242293	NX
The annoted candidate Y-linked trinity contigs and their X-linked gametologs and related Nigon element are listed.
