# Supplementary material for: Evolution of sexual systems, sex chromosomes and sex-linked gene transcription in flatworms and roundworms
Source: Nat Commun. 2022 Jun 10;13:3239. doi: 10.1038/s41467-022-30578-z (PMC9187692; doi:10.1038/s41467-022-30578-z)
Supplement: Supplementary file 4 — Supplementary Data 1-12 [file 41467_2022_30578_MOESM4_ESM.zip › Supplementary Data 9.xlsx]

## Sheet: Supplementary Data 9
Supplementary Data 9. C. elegans sex determining gene orthologs in seven representative worm species.
C. elegans gene ID	C. elegans gene name	C. elegans Nigon element	H. contortus	P. pacificus	S. ratti	B. malayi	O. volvulus	T. muris	S. mansoni
WBGene00001484	fox-1	NX		X	X	S0+S1	NX(2 S0S1)	A	S0 and A
WBGene00004786	sex-1	NX (infered by surrounding genes)				S0+S1	S0+S1	A	2A
WBGene00006962	xol-1	X
WBGene00004745	sdc-1	NN (infered by surrounding genes)			A	S3	A		2A
WBGene00001595	gld-1	NA			A	NA(S2)	NA	X	S0
WBGene00001483	fog-3	NA	NA			2S0+S1 and 3A	2 S0+S1, 1 S3, and 1 A
WBGene00002244	laf-1	NC	NC		NC	NC(S2)	NC	NC	2A
WBGene00001842	her-1	NE	NE	NE and 5NX		NE	NE
WBGene00006604	tra-1	NC	NC	NC (3A)	NC	NC	2NC	NC	S1 and A
WBGene00006606	tra-3	ND	ND	ND	ND(S1)	ND(S2)	ND	ND
WBGene00001401, WBGene00001402	fbf-1/2	NB	A	A	A	2A	2A
WBGene00001411	fem-1	ND	ND	ND		ND(S0+S1)	ND(S0+S1)		ND
WBGene00001412	fem-2	NC	NC	NC	NC	NC	NC	NC
WBGene00001413	fem-3	ND	ND			A	A
WBGene00003100	mab-3	NB	NB	NB	NB(X)	NB	NB	A	2A
WBGene00003123	mag-1	NA	NA		NA	NA	NA	NA(2A)	NA(S0)
WBGene00003389	mog-1	NC	NC	NC	NC	NC	NC	NC	NC
WBGene00003390	mog-2	NB	NB		NB	NB	NB	NB(X)	NB
WBGene00003391	mog-3	NC	NC	NC	NC	NC	NC
WBGene00003392	mog-4	NB	NB	NB	NB	NB	NB	NB	NB
WBGene00003393	mog-5	NB	NB	NB	NB	NB	NB(X)	NB(2A)	NB
WBGene00003783	nos-1	NB	2NB	2NB	2NB	NB	NB(S0+S1 and A)		2NB
WBGene00003784	nos-2	NB	NB	NB		NB	NB
WBGene00007028	trr-1	NB	NB	2NB	NB	NB	NB	25NB (24 on X, 1 on A)	PAR
WBGene00000837	cul-2	NC	A	2A	2A	2A	2A	3A	A
WBGene00004244	puf-8	NB	1X and 1A	A	2A	PAR	2A	A	PAR and 1A
We assigned C. elegans sex determining gene as different C. elegans Nigon element genes based on their location, from C. elegans chromosome I to V were corresponding to NA to NE, C. elegans chrX-linked genes that have orthologs on P. pacificus chrX were assigned as NX genes, C. elegans chrX-linked genes that have orthologs on P. pacificus chrI were assigned as NN genes, for the rest C. elegans ch…
