# Supplementary material for: Evolution of sexual systems, sex chromosomes and sex-linked gene transcription in flatworms and roundworms
Source: Nat Commun. 2022 Jun 10;13:3239. doi: 10.1038/s41467-022-30578-z (PMC9187692; doi:10.1038/s41467-022-30578-z)
Supplement: Supplementary file 4 — Supplementary Data 1-12 [file 41467_2022_30578_MOESM4_ESM.zip › Supplementary Data 5.xlsx]

## Sheet: Supplementary Data 5
Supplementary Data 5. Nigon element ortholog numbers in worm species.
Species	NA	NB	NC	ND	NE	NN	NX	Total	Clade
Romanomermis culicivorax	510	196						2597	I
Trichuris muris	726	526	670	506	406	144	129	3107
Trichuris suis
Trichuris trichiura
Parastrongyloides trichosuri									IV
Rhabditophanes sp.KR3021
Strongyloides papillosus
Strongyloides ratti	1107	876	1076	837	853	323	271	5343
Strongyloides stercoralis
Strongyloides venezuelensis
Panagrellus redivivus		342		352			274	4681
Acanthocheilonema viteae									III
Brugia malayi	1162	945	1162	881	825	275	245	5495
Brugia pahangi	962	788	946	709	686	247	215	4553
Brugia timori	1052	846	1064	806	730	238	222	4958
Dirofilaria immitis	1072	852	1085	798	744	241	222	5014
Dracunculus medinensis	1049	813	1012	768	705	250	221	4818
Gongylonema pulchrum	808	674	808	699	663	197	207	4056
Litomosoides sigmodontis
Loa loa
Onchocerca flexuosa	1022	802	1016	786	708	235	229	4798
Onchocerca ochengi	1102	869	1092	817	738	257	231	5106
Onchocerca volvulus	1163	926	1114	864	783	276	240	5366
Thelazia callipaeda	1086	838	1090	805	749	252	214	5034
Wuchereria bancrofti	994	820	1040	798	739	207	231	4829
Anisakis simplex	943	668	924	702	591	212	207	4247
Ascaris lumbricoides	1014	804	1026	768	715	245	224	4796
Ascaris suum	962	788	946	709	686	247	215	4553
Toxocara canis	1041	837	1043	785	722	255	227	4910
Enterobius vermicularis	1021	796	1008	744	687	236	203	4695
Syphacia muris	1102	869	1092	817	738	257	231	5106
Cylicostephanus goldi						204	141	4376	V
Necator americanus						308	198	7034
Strongylus vulgaris						271	183	5543
Angiostrongylus cantonensis						253	151	7222
Angiostrongylus costaricensis
Dictyocaulus viviparus						299	193	6707
Haemonchus contortus	1340	1258	1363	1218	1133	296	266	6874
Nippostrongylus brasiliensis						298	202	6299
Caenorhabditis elegans	4206	5228	3846	19704	7869	417	379	41649
Pristionchus pacificus	925	832	977	796	811	417	379	5137
The species Niogn element related gene numbers are listed.
