# Supplementary material for: Evolution of sexual systems, sex chromosomes and sex-linked gene transcription in flatworms and roundworms
Source: Nat Commun. 2022 Jun 10;13:3239. doi: 10.1038/s41467-022-30578-z (PMC9187692; doi:10.1038/s41467-022-30578-z)
Supplement: Supplementary file 4 — Supplementary Data 1-12 [file 41467_2022_30578_MOESM4_ESM.zip › Supplementary Data 2.xlsx]

## Sheet: Supplementary Data 2
Supplementary Data 2. Publicly available worm species DNA/RNA-seq data employed in this project.
Species	Reproduction	DNA-seq										RNA-seq							Clade
		DNA reads	SRA hyperlinks	Mapping rate	Sex	DNA-seq reads source paper	DNA reads	SRA hyperlinks	Mapping rate	Sex	DNA-seq reads source paer	RNA reads	SRA hyperlinks	Sex	RNA reads	SRA hyperlinks	Sex	RNA-seq reads source
Schistosoma haematobium	gonochorism	SRR433860	https://www.ncbi.nlm.nih.gov/sra/?term=SRR433860	0.99	mix	1						SRR6655497	https://www.ncbi.nlm.nih.gov/sra/?term=SRR6655497	male	SRR6655495	https://www.ncbi.nlm.nih.gov/sra/?term=SRR6655495	female	1	Schistosoma
Schistosoma japonicum	gonochorism	SRR6841389	https://www.ncbi.nlm.nih.gov/sra/?term=SRR6841389	0.9257	male	2	SRR6841388	https://www.ncbi.nlm.nih.gov/sra/?term=SRR6841388	0.9038	female	2	SRR4296932	https://www.ncbi.nlm.nih.gov/sra/?term=SRR4296932	male dpi. 24	SRR4296931	https://www.ncbi.nlm.nih.gov/sra/?term=SRR4296931	female dpi. 24	3
Schistosoma mansoni	gonochorism	ERR562989	https://www.ncbi.nlm.nih.gov/sra/?term=ERR562989	0.9731	male cercariae	PRJEB2320	ERR562990	https://www.ncbi.nlm.nih.gov/sra/?term=ERR562990	0.9777	female cercariae	PRJEB2320	male immature testes (ERX471442, ERX471466, ERX622551, ERX622575, ERX622599, ERX622623, ERX471434, ERX471458, ERX622543, ERX622567, ERX622591, ERX622615, ERX471435, ERX471459, ERX622544, ERX622568, ERX622592, ERX622616), female immature ovaries (ERX622537, ERX622609, ERX622585, ERX622561, ERX471452, ERX471428, ERX471429, ERX471453, ERX622538, ERX622562, ERX622586, ERX622610), male mature testes (…	https://www.ncbi.nlm.nih.gov/bioproject/PRJEB1237	male and female gonad tussue	immature males (ERX471443, ERX471467, ERX622552, ERX622576, ERX622600, ERX622624, ERX471444, ERX471468, ERX622553, ERX622577, ERX622601, ERX622625, ERX471446, ERX471470, ERX622555, ERX622579, ERX622603, ERX622627), immature females (ERX471448, ERX471472, ERX622557, ERX622581, ERX622605, ERX622629, ERX471449, ERX471473, ERX622558, ERX622582, ERX622606, ERX622630, ERX471450, ERX471474, ERX622559, E…	https://www.ncbi.nlm.nih.gov/bioproject/PRJEB1237	male and female somatic tussue	4
Schistosoma margrebowiei	gonochorism	ERR310940	https://www.ncbi.nlm.nih.gov/sra/?term=ERR310940	0.9685	male adult	5
Schistosoma mattheei	gonochorism	ERR103051	https://www.ncbi.nlm.nih.gov/sra/?term=ERR103051	0.9314	male adult	5
Schistosoma rodhaini	gonochorism	ERR114786	https://www.ncbi.nlm.nih.gov/sra/?term=ERR114786	0.6187	male adult	5
Trichobilharzia regenti	gonochorism	ERR266615	https://www.ncbi.nlm.nih.gov/sra/?term=ERR266615	0.9373	mix	5						SRR2170931	https://www.ncbi.nlm.nih.gov/sra/?term=SRR2170931	mix				PRJNA292737
Clonorchis sinensis	hermaphroditic	SRR5807777	https://www.ncbi.nlm.nih.gov/sra/?term=SRR5807777	0.9715	hermaphrodite	6						ERR604978, ERR604981	https://www.ncbi.nlm.nih.gov/sra/?term=ERR604978 ; https://www.ncbi.nlm.nih.gov/sra/?term=ERR604981	adult testis, adult ovary	ERR604979	https://www.ncbi.nlm.nih.gov/sra/?term=ERR604979	adult muscle	7	Other Trematode
Echinostoma caproni	hermaphroditic	ERR065032	https://www.ncbi.nlm.nih.gov/sra/?term=ERR065032	0.9699	hermaphrodite	5
Fasciola hepatica	hermaphroditic	ERR576947	https://www.ncbi.nlm.nih.gov/sra/?term=ERR576947	0.9778	hermaphrodite	8
Taenia multiceps	hermaphroditic	SRR3103080	https://www.ncbi.nlm.nih.gov/sra/?term=SRR3103080	0.998	hermaphrodite	9						SRR5032915	https://www.ncbi.nlm.nih.gov/sra/?term=SRR5032915	immature-mature proglottids	SRR5032916	https://www.ncbi.nlm.nih.gov/sra/?term=SRR5032916	protoscolices	9	Cestoda
Echinococcus multilocularis	hermaphroditic	ERR065034	https://www.ncbi.nlm.nih.gov/sra/?term=ERR065034	0.5875	hermaphrodite	PRJEB2679
Schmidtea mediterranea	hermaphroditic	SRR5408395	https://www.ncbi.nlm.nih.gov/sra/?term=SRR5408395	0.9951	hermaphrodite	10													Other Platyhelminthes
Romanomermis culicivorax	gonochorism	ERR218336	https://www.ncbi.nlm.nih.gov/sra/?term=ERR218336	0.9752	mix	11													I
Trichuris muris	gonochorism	ERR386523	https://www.ncbi.nlm.nih.gov/sra/?term=ERR386523	0.9581	male	12	ERR386522	https://www.ncbi.nlm.nih.gov/sra/?term=ERR386522	0.9214	female	12	ERR279690	https://www.ncbi.nlm.nih.gov/sra/?term=ERR279690	male	ERR279686	https://www.ncbi.nlm.nih.gov/sra/?term=ERR279686	female	12
Trichuris suis	gonochorism	SRR1041644	https://www.ncbi.nlm.nih.gov/sra/?term=SRR1041644	0.9389	male	13	SRR1041650	https://www.ncbi.nlm.nih.gov/sra/?term=SRR1041650	0.9	female	13	SRR6384290	https://www.ncbi.nlm.nih.gov/sra/?term=SRR6384290	male	SRR6384291	https://www.ncbi.nlm.nih.gov/sra/?term=SRR6384291	female	PRJNA422740
Trichuris trichiura	gonochorism	ERR065031	https://www.ncbi.nlm.nih.gov/sra/?term=ERR065031	0.8556	male	12					12
Parastrongyloides trichosuri	gonochorism	ERR422405	https://www.ncbi.nlm.nih.gov/sra/?term=ERR422405	0.884	male	14	ERR422404	https://www.ncbi.nlm.nih.gov/sra/?term=ERR422404	0.8122	female	14								IV
Rhabditophanes sp.KR3021	parasitic parthenogenetic (free-living)						ERR234892	https://www.ncbi.nlm.nih.gov/sra/?term=ERR234892	0.987	female	14				ERR3825368	https://www.ncbi.nlm.nih.gov/sra/?term=ERR3825368	female	PRJEB36286
Strongyloides papillosus	parasitic parthenogenetic (free-living gonochorism)	ERR422409	https://www.ncbi.nlm.nih.gov/sra/?term=ERR422409	0.9156	male	14	ERR422416	https://www.ncbi.nlm.nih.gov/sra/?term=ERR422416	0.9431	female	14	ERR1466832	https://www.ncbi.nlm.nih.gov/sra/?term=ERR1466832	free living males	ERR1466829	https://www.ncbi.nlm.nih.gov/sra/?term=ERR1466829	free living females	PRJEB14543
Strongyloides ratti	parasitic parthenogenetic (free-living gonochorism)	ERR422411	https://www.ncbi.nlm.nih.gov/sra/?term=ERR422411	0.9901	male	14	ERR422410	https://www.ncbi.nlm.nih.gov/sra/?term=ERR422410	0.9862	female	14				ERR299178	https://www.ncbi.nlm.nih.gov/sra/?term=ERR299178	female	14
Strongyloides stercoralis	parasitic parthenogenetic (free-living gonochorism)	ERR422415	https://www.ncbi.nlm.nih.gov/sra/?term=ERR422415	0.9271	male	14	ERR422414	https://www.ncbi.nlm.nih.gov/sra/?term=ERR422414	0.9207	female	14				ERR146943	https://www.ncbi.nlm.nih.gov/sra/?term=ERR146943	female	14
Strongyloides venezuelensis	parasitic parthenogenetic (free-living gonochorism)						DRR008461	https://www.ncbi.nlm.nih.gov/sra/?term=DRR008461	0.9328	female	14
Panagrellus redivivus	gonochorism (free-living)	12193	http://dombai.caltech.edu/~igor/Prgenome/	0.9092	mix	15
Acanthocheilonema viteae	gonochorism						ERR247390	https://www.ncbi.nlm.nih.gov/sra/?term=ERR247390	0.9626	female	5								III
Brugia malayi	gonochorism	SRR5190289	https://www.ncbi.nlm.nih.gov/sra/?term=SRR5190289	0.9609	male	PRJNA10729	ERR1333959	https://www.ncbi.nlm.nih.gov/sra/?term=ERR1333959	0.9746	female	PRJEB2679	SRR4308248,SRR4308257,SRR4308252		male (dpi30,dpi42,dpi120)	SRR4308258,SRR4308254,SRR4308246		female (dpi30,dpi42,dpi120)	16
Brugia pahangi	gonochorism	ERR070030	https://www.ncbi.nlm.nih.gov/sra/?term=ERR070030	0.9858	mix	5
Brugia timori	gonochorism	ERR346916	https://www.ncbi.nlm.nih.gov/sra/?term=ERR346916	0.5744	mix	5
Dirofilaria immitis	gonochorism	ERR034941	https://www.ncbi.nlm.nih.gov/sra/?term=ERR034941	0.9736	mix	17						SRR1610277		male				PRJNA263509
Dracunculus medinensis	gonochorism	ERR1945310	https://www.ncbi.nlm.nih.gov/sra/?term=ERR1945310	0.9888	male	18	ERR066175	https://www.ncbi.nlm.nih.gov/sra/?term=ERR066175	0.9836	female	5
Gongylonema pulchrum	gonochorism	ERR161911	https://www.ncbi.nlm.nih.gov/sra/?term=ERR161911	0.9687	mix	5
Litomosoides sigmodontis	gonochorism						ERR138449	https://www.ncbi.nlm.nih.gov/sra/?term=ERR138449	0.9272	female	5
Loa loa	gonochorism	SRR022744	https://www.ncbi.nlm.nih.gov/sra/?term=SRR022744	0.9919	mix
Onchocerca flexuosa	gonochorism	ERR126083	https://www.ncbi.nlm.nih.gov/sra/?term=ERR126083	0.8702	mix	5
Onchocerca ochengi	gonochorism	ERR229895	https://www.ncbi.nlm.nih.gov/sra/?term=ERR229895	0.6566	male	5
Onchocerca volvulus	gonochorism	ERR948801	https://www.ncbi.nlm.nih.gov/sra/?term=ERR948801	0.1752	male	19	ERR948798, ERR948804	https://www.ncbi.nlm.nih.gov/sra/?term=ERR948798 ; https://www.ncbi.nlm.nih.gov/sra/?term=ERR948804	0.2395	female	19	ERR225734		male	ERR570055		female	20
Thelazia callipaeda	gonochorism	ERR170737	https://www.ncbi.nlm.nih.gov/sra/?term=ERR170737	0.9346	male	5
Wuchereria bancrofti	gonochorism	SRR1915594	https://www.ncbi.nlm.nih.gov/sra/?term=SRR1915594	0.9487	mix	5
Anisakis simplex	gonochorism	ERR173790	https://www.ncbi.nlm.nih.gov/sra/?term=ERR173790	0.5485	mix	5
Ascaris lumbricoides	gonochorism	ERR110152	https://www.ncbi.nlm.nih.gov/sra/?term=ERR110152	0.9449	male	5
Ascaris suum	gonochorism	ERR037906	https://www.ncbi.nlm.nih.gov/sra/?term=ERR037906	0.9615	male	21						SRR504563		Male spermatids	SRR504564		female oocytes	21
Toxocara canis	gonochorism	ERR066171	https://www.ncbi.nlm.nih.gov/sra/?term=ERR066171	0.922	male	5						SRR2967098		male	SRR2967099		female	PRJNA304497
Enterobius vermicularis	gonochorism	ERR310935	https://www.ncbi.nlm.nih.gov/sra/?term=ERR310935	0.8596	mix	5
Syphacia muris	gonochorism	ERR310942	https://www.ncbi.nlm.nih.gov/sra/?term=ERR310942	0.6881	mix	5
Cylicostephanus goldi	gonochorism	ERR161912	https://www.ncbi.nlm.nih.gov/sra/?term=ERR161912	0.6235	mix	5													V
Necator americanus	gonochorism	SRR609862	https://www.ncbi.nlm.nih.gov/sra/?term=SRR609862	0.925	mix	22
Strongylus vulgaris	gonochorism	ERR173792	https://www.ncbi.nlm.nih.gov/sra/?term=ERR173792	0.8501	male	5
Angiostrongylus cantonensis	gonochorism	ERR173791	https://www.ncbi.nlm.nih.gov/sra/?term=ERR173791	0.9775	male	5
Angiostrongylus costaricensis	gonochorism						ERR126086	https://www.ncbi.nlm.nih.gov/sra/?term=ERR126086	0.9649	female	5
Dictyocaulus viviparus	gonochorism	SRR1795449	https://www.ncbi.nlm.nih.gov/sra/?term=SRR1795449	0.6906	male	23						SRR1021728		adult male				PRJNA72587
Haemonchus contortus	gonochorism	ERR126029	https://www.ncbi.nlm.nih.gov/sra/?term=ERR126029	0.8799	male	24	ERR536833	https://www.ncbi.nlm.nih.gov/sra/?term=ERR536833	0.935	female	24	SRR928056		male adult	SRR928055		female adult	25
Nippostrongylus brasiliensis	gonochorism	ERR063640	https://www.ncbi.nlm.nih.gov/sra/?term=ERR063640	0.9603	mix	5
Caenorhabditis elegans	hermaphroditic (free-living)	ERR3580403	https://www.ncbi.nlm.nih.gov/sra/?term=ERR3580403	0.968	N2 male	PRJEB34655						SRR1056314		male N2	SRR1056321		female N2	26
Pristionchus pacificus	hermaphroditic (free-living)	SRR1056297	https://www.ncbi.nlm.nih.gov/sra/?term=SRR1056297	0.8269	male	26	SRR1056298	https://www.ncbi.nlm.nih.gov/sra/?term=SRR1056298	0.7396	female	26	SRR1056303		male	SRR1056304		female	26
The species sequencing libraries information is listed.
#Data source paper
1. Stroehlein, A.J. et al. High-quality Schistosoma haematobium genome achieved by single-molecule and long-range sequencing. Gigascience 8(2019).
2. Picard, M.A.L. et al. Evolution of gene dosage on the Z-chromosome of schistosome parasites. eLife 7(2018).
3. Wang, J. et al. Dynamic transcriptomes identify biogenic amines and insect-like hormonal regulation for mediating reproduction in Schistosoma japonicum. Nat. Commun. 8, 14693.
4. Lu, Z. et al. Schistosome sex matters: a deep view into gonad-specific and pairing-dependent transcriptomes reveals a complex gender interplay. Sci. Rep. 6, 31150 (2016).
5. International Helminth Genomes, C. Comparative genomics of the major parasitic worms. Nat. Genet. 51, 163-174 (2019).
6. Wang, D., Korhonen, P.K., Gasser, R.B. & Young, N.D. Improved genomic resources and new bioinformatic workflow for the carcinogenic parasite Clonorchis sinensis: Biotechnological implications. Biotechnol. Adv. 36, 894-904 (2018).
7.Huang, Y. et al. The carcinogenic liver fluke, Clonorchis sinensis: new assembly, reannotation and analysis of the genome and characterization of tissue transcriptomes. PLoS One 8, e54732 (2013).
8. Cwiklinski, K. et al. The Fasciola hepatica genome: gene duplication and polymorphism reveals adaptation to the host environment and the capacity for rapid evolution. Genome Biol. 16, 71 (2015).
9. Li, W. et al. The genome of tapeworm Taenia multiceps sheds light on understanding parasitic mechanism and control of coenurosis disease. DNA Res. 25, 499-510 (2018).
10. Grohme, M.A. et al. The genome of Schmidtea mediterranea and the evolution of core cellular mechanisms. Nature 554, 56-61 (2018).
11. Schiffer, P.H. et al. The genome of Romanomermis culicivorax: revealing fundamental changes in the core developmental genetic toolkit in Nematoda. BMC Genomics 14, 923 (2013).
12. Foth, B.J. et al. Whipworm genome and dual-species transcriptome analyses provide molecular insights into an intimate host-parasite interaction. Nat. Genet. 46, 693-700 (2014).
13. Jex, A.R. et al. Genome and transcriptome of the porcine whipworm Trichuris suis. Nat. Genet. 46, 701-6 (2014).
14. Hunt, V.L. et al. The genomic basis of parasitism in the Strongyloides clade of nematodes. Nat. Genet. 48, 299-307 (2016).
15. Srinivasan, J. et al. The draft genome and transcriptome of Panagrellus redivivus are shaped by the harsh demands of a free-living lifestyle. Genetics 193, 1279-1295 (2013).
16. Foster, J.M. et al. Sex chromosome evolution in parasitic nematodes of humans. Nat. Commun. 11, 1964 (2020).
17. Godel, C. et al. The genome of the heartworm, Dirofilaria immitis, reveals drug and vaccine targets. FASEB J. 26, 4650-4661 (2012).
18. Durrant, C. et al. Population genomic evidence that human and animal infections in Africa come from the same populations of Dracunculus medinensis. PLoS Negl. Trop. Dis. 14, e0008623 (2020).
19. Cotton, J.A. et al. The genome of Onchocerca volvulus, agent of river blindness. Nat. Microbiol. 2, 16216 (2016).
20. Bennuru, S. et al. Stage-specific transcriptome and proteome analyses of the filarial parasite Onchocerca volvulus and its Wolbachia endosymbiont. Mbio. 7, e02028-16 (2016).
21. Wang, J. et al. Silencing of Germline-Expressed Genes by DNA Elimination in Somatic Cells. Developmental Cell 23, 1072-1080 (2012).
22. Tang, Y.T. et al. Genome of the human hookworm Necator americanus. Nat. Genet. 46, 261-269 (2014).
23. McNulty, S.N. et al. Dictyocaulus viviparus genome, variome and transcriptome elucidate lungworm biology and support future intervention. Sci. Rep. 6, 20316 (2016).
24. Doyle, S.R. et al. Genomic and transcriptomic variation defines the chromosome-scale assembly of Haemonchus contortus, a model gastrointestinal worm. Communications Biology 3(2020).
25. Schwarz, E.M. et al. The genome and developmental transcriptome of the strongylid nematode Haemonchus contortus. Genome biology 14, 1-18 (2013).
26. Albritton, S.E. et al. Sex-biased gene expression and evolution of the X chromosome in nematodes. Genetics 197, 865-83 (2014).
