# Supplementary material for: Evolution of sexual systems, sex chromosomes and sex-linked gene transcription in flatworms and roundworms
Source: Nat Commun. 2022 Jun 10;13:3239. doi: 10.1038/s41467-022-30578-z (PMC9187692; doi:10.1038/s41467-022-30578-z)
Supplement: Supplementary file 4 — Supplementary Data 1-12 [file 41467_2022_30578_MOESM4_ESM.zip › Supplementary Data 3.xlsx]

## Sheet: Supplementary Data 3
Supplementary Data 3. Improved contig- or scaffold-level genome assemblies with RaGOO in this project.
Species	Original genome N50	Original genome scaf number>2kb	Original genome max_length	Original genome size	RaGOO_assembly N50	RaGOO_assembly scaf number>2kb	RaGOO_assembly max_length	RaGOO_assembly size	RaGOO_assembly size percentage of original genome	Clade
Dirofilaria immitis	71281	2535	1085577	88309529	9989523	12	21939157	67706379	0.7667	Clade III
Acanthocheilonema viteae	25808	5153	172453	77350906	8800577	13	19337784	60097137	0.7769
Litomosoides sigmodontis	45863	2570	402953	64813410	7396366	10	17126439	52087903	0.8037
Loa loa	13750	8668	122063	87519551	8826727	15	18740818	58653623	0.6702
Wuchereria bancrofti	56670	4272	689533	90325107	13514164	25	29766634	89324746	0.9889
Brugia pahangi	65666	4986	1059003	90545113	13477772	57	26795244	88294369	0.9751
Brugia timori	4919	9287	45194	64930714	8894511	41	19341489	59284612	0.913
Brugia malayi	13467244	195	24943668	88235797					Reference
Onchocerca ochengi	16199	7394	230458	91660559	8220322	13	18964006	54458231	0.5941
Parastrongyloides trichosuri	836942	848	6158768	42486966	667704	7	13796609	35624434	0.8385	Clade IV
Strongyloides ratti	894123	91	16759152	43166851					Reference
Strongyloides stercoralis	431128	408	4975635	42674560	880970	14	16511224	40447019	0.9478
Strongyloides papillosus	86359	3274	1686976	60447774	1313057	22	18378263	43527771	0.7201
Strongyloides venezuelensis	715404	338	5851329	52178999	1482476	15	21169912	49667321	0.9519
Trichuris muris	718511	801	36441705	111837642					Reference	Clade I
Trichuris suis	1322386	226	4309324	63839715	123802	23	25702027	62517873	0.9793
Trichuris trichiura	70602	2873	533758	75496394	68617	17	17496039	50029380	0.6627
Schistosoma japonicum	176869	13356	1730213	402743189	25457899	165	71404302	251991792	0.6257	Schistosoma
Schistosoma rodhaini	18681	26494	191056	343294136	40089244	154	78817637	335152733	0.9763
Schistosoma mattheei	12303	33582	130326	340818150	28387200	128	64239371	248167631	0.7282
Schistosoma haematobium	317484	4050	1826302	375894156	42033609	35	85307289	356288309	0.9478
Schistosoma mansoni	47279781	319	88881357	409579008					Reference
Schistosoma margrebowiei	35236	17840	387228	367396528	37537730	89	85336084	331999604	0.9037
RaGOO was performed on these worm species assemblies using chromosome-level genome assemblies of their phylogenetically closely related species as references. We only retained those RaGOO output assemblies, whose genome size were larger than 60% of the input genome size.
