# Supplementary material for: Evolution of sexual systems, sex chromosomes and sex-linked gene transcription in flatworms and roundworms
Source: Nat Commun. 2022 Jun 10;13:3239. doi: 10.1038/s41467-022-30578-z (PMC9187692; doi:10.1038/s41467-022-30578-z)
Supplement: Supplementary file 4 — Supplementary Data 1-12 [file 41467_2022_30578_MOESM4_ESM.zip › Supplementary Data 12.xlsx]

## Sheet: Supplementary Data 12
Supplementary Data 12. S. mansoni masculinization and masculinization & defeminization C. elegans orthologs enriched phenotype
Phenotype Name	Phenotype ID	% of genes with the term in "QueryGeneSet"	% of genes with the term in "Background"	Fisher's Exact Test P-value	BH FDR corrected P-value	Bonferroni corrected P-value
■ behavior variant	WBPhenotype:0000517	62.5% (15/24)	33.45% (2785/8327)	0.004	0.016	0.016
└ organism behavior variant	WBPhenotype:0000525	62.5% (15/24)	33.27% (2770/8327)	0.004	0.03	0.04
├ copulation variant	WBPhenotype:0000647	25.0% (6/24)	2.04% (170/8327)	7.901e-06	0.0001007	0.000292337
│└ male mating variant	WBPhenotype:0000648	25.0% (6/24)	2.02% (168/8327)	7.397e-06	0.0001132	0.000318071
│ ├ post hermaphrodite contact variant	WBPhenotype:0004006	16.67% (4/24)	0.77% (64/8327)	3.779e-05	0.000592	0.00177613
│ │├ vulva location variant	WBPhenotype:0000649	12.5% (3/24)	0.23% (19/8327)	3.099e-05	0.0006634	0.00114663
│ │└ male response to contact defective	WBPhenotype:0004004	8.33% (2/24)	0.24% (20/8327)	0.002	0.012	0.074
│ ├ male mating efficiency reduced	WBPhenotype:0000843	12.5% (3/24)	0.71% (59/8327)	0.0007058	0.006	0.0331726
│ └ male mating defective	WBPhenotype:0001414	8.33% (2/24)	1.2% (100/8327)	0.034	0.145	1
│ └ male response to contact defective	WBPhenotype:0004004	8.33% (2/24)	0.24% (20/8327)	0.002	0.012	0.074
├ sexually dimorphic behavior variant	WBPhenotype:0000821	25.0% (6/24)	2.05% (171/8327)	8.163e-06	0.0001007	0.000302031
│└ male behavior variant	WBPhenotype:0000888	25.0% (6/24)	2.04% (170/8327)	7.901e-06	0.0001132	0.000339743
│ └ male mating variant	WBPhenotype:0000648	25.0% (6/24)	2.02% (168/8327)	7.397e-06	0.0001738	0.000347659
│ ├ post hermaphrodite contact variant	WBPhenotype:0004006	16.67% (4/24)	0.77% (64/8327)	3.779e-05	0.0006634	0.00139823
│ │├ vulva location variant	WBPhenotype:0000649	12.5% (3/24)	0.23% (19/8327)	3.099e-05	0.0005806	0.00074376
│ │└ male response to contact defective	WBPhenotype:0004004	8.33% (2/24)	0.24% (20/8327)	0.002	0.012	0.048
│ ├ male mating efficiency reduced	WBPhenotype:0000843	12.5% (3/24)	0.71% (59/8327)	0.0007058	0.005	0.0261146
│ └ male mating defective	WBPhenotype:0001414	8.33% (2/24)	1.2% (100/8327)	0.034	0.097	1
│ └ male response to contact defective	WBPhenotype:0004004	8.33% (2/24)	0.24% (20/8327)	0.002	0.012	0.048
└ mechanosensation variant	WBPhenotype:0000315	12.5% (3/24)	1.49% (124/8327)	0.006	0.056	0.222
└ sexually dimorphic mechanosensation variant	WBPhenotype:0004029	12.5% (3/24)	0.29% (24/8327)	5.831e-05	0.0006268	0.00250733
└ male response to hermaphrodite variant	WBPhenotype:0004030	12.5% (3/24)	0.29% (24/8327)	5.831e-05	0.0006851	0.00274057
■ morphology variant	WBPhenotype:0000520	66.67% (16/24)	43.26% (3602/8327)	0.024	0.048	0.096		S. mansoni masculinization and masculinization & defeminization C. elegans orthologs enriched phenotype was obtained on website - modPhEA (http://evol.nhri.org.tw/phenome2/) by compared these genes(n=31) against rest of genes in C. elegans genome(n=8327) with two-sided Fisher's exact test.
├ organ system morphology variant	WBPhenotype:0000534	50.0% (12/24)	23.99% (1998/8327)	0.006	0.03	0.06
│├ nervous system morphology variant	WBPhenotype:0000604	20.83% (5/24)	5.74% (478/8327)	0.011	0.081	0.407
││└ sensillum morphology variant	WBPhenotype:0000299	20.83% (5/24)	2.29% (191/8327)	0.0002	0.002	0.0086
││ ├ amphid phasmid sensillum morphology variant	WBPhenotype:0001527	16.67% (4/24)	1.12% (93/8327)	0.0001521	0.001	0.0071487
││ │└ amphid phasmid morphology variant	WBPhenotype:0000255	16.67% (4/24)	0.91% (76/8327)	7.172e-05	0.0006634	0.00265364
││ │ ├ amphid morphology variant	WBPhenotype:0000256	12.5% (3/24)	0.31% (26/8327)	7.257e-05	0.0005806	0.00174168
││ │ │└ AWB morphology variant	WBPhenotype:0000884	4.17% (1/24)	0.01% (1/8327)	0.006	1	1
││ │ └ phasmid morphology variant	WBPhenotype:0000257	8.33% (2/24)	0.3% (25/8327)	0.003	0.012	0.072
││ └ ciliated neuron morphology variant	WBPhenotype:0001526	8.33% (2/24)	0.52% (43/8327)	0.007	0.041	0.329
││ ├ cilia morphology variant	WBPhenotype:0000615	8.33% (2/24)	0.47% (39/8327)	0.006	0.032	0.222
││ └ cilia mislocalized	WBPhenotype:0000881	4.17% (1/24)	0.02% (2/8327)	0.009	1	1
│├ alimentary system morphology variant	WBPhenotype:0000598	8.33% (2/24)	2.67% (222/8327)	0.135	0.312	1
││└ intestinal morphology variant	WBPhenotype:0000710	8.33% (2/24)	1.97% (164/8327)	0.082	0.312	1
││ └ swollen intestine	WBPhenotype:0000085	4.17% (1/24)	0.08% (7/8327)	0.023	1	1
│└ reproductive system morphology variant	WBPhenotype:0000605	25.0% (6/24)	15.54% (1294/8327)	0.252	0.518	1
│ └ gonad morphology variant	WBPhenotype:0001355	20.83% (5/24)	7.65% (637/8327)	0.033	0.236	1
│ └ rudimentary gonad	WBPhenotype:0001825	4.17% (1/24)	0.11% (9/8327)	0.028	1	1
└ cell morphology variant	WBPhenotype:0000533	45.83% (11/24)	27.42% (2283/8327)	0.063	0.196	0.63
└ cell type morphology variant	WBPhenotype:0002108	37.5% (9/24)	19.17% (1596/8327)	0.034	0.21	1
└ germ cell morphology variant	WBPhenotype:0000900	25.0% (6/24)	12.02% (1001/8327)	0.061	0.291	1
└ oocyte morphology variant	WBPhenotype:0001260	20.83% (5/24)	7.35% (612/8327)	0.028	0.132	1
└ oocytes disorganized	WBPhenotype:0001925	8.33% (2/24)	0.83% (69/8327)	0.017	0.057	0.629
■ development variant	WBPhenotype:0000518	75.0% (18/24)	66.73% (5557/8327)	0.516	0.688	1
├ cell development variant	WBPhenotype:0000529	37.5% (9/24)	25.14% (2093/8327)	0.163	0.272	1
│└ gametogenesis variant	WBPhenotype:0000774	29.17% (7/24)	14.36% (1196/8327)	0.071	0.276	1
│ └ germ cell development variant	WBPhenotype:0000812	29.17% (7/24)	13.76% (1146/8327)	0.039	0.24	1
│ ├ meiosis variant	WBPhenotype:0000775	20.83% (5/24)	8.62% (718/8327)	0.051	0.188	1
│ │├ polar body extrusion defective early emb	WBPhenotype:0000777	4.17% (1/24)	0.55% (46/8327)	0.127	1	1
│ ││└ polar body reabsorbed early emb	WBPhenotype:0001148	4.17% (1/24)	0.22% (18/8327)	0.053	1	1
│ ││ └ polar body reabsorbed one two early emb	WBPhenotype:0001150	4.17% (1/24)	0.19% (16/8327)	0.048	1	1
│ │└ meiotic chromosome organization variant	WBPhenotype:0002012	8.33% (2/24)	4.6% (383/8327)	0.304	0.469	1
│ │ └ chromosome condensation variant	WBPhenotype:0001361	4.17% (1/24)	2.53% (211/8327)	0.461	1	1
│ │ └ chromosome condensation failure	WBPhenotype:0001362	4.17% (1/24)	0.05% (4/8327)	0.014	1	1
│ └ germline proliferation variant	WBPhenotype:0000823	8.33% (2/24)	3.09% (257/8327)	0.17	0.4	1
│ └ tumorous germline	WBPhenotype:0001038	8.33% (2/24)	1.03% (86/8327)	0.026	0.08	0.962
└ organism development variant	WBPhenotype:0000531	66.67% (16/24)	61.7% (5138/8327)	0.68	0.756	1
├ sexually dimorphic development variant	WBPhenotype:0000930	8.33% (2/24)	1.98% (165/8327)	0.082	0.276	1
│└ sex determination variant	WBPhenotype:0000822	4.17% (1/24)	1.04% (87/8327)	0.225	1	1
│ └ hermaphrodite sexual development variant	WBPhenotype:0001022	4.17% (1/24)	0.8% (67/8327)	0.178	1	1
│ └ masculinized	WBPhenotype:0001572	4.17% (1/24)	0.79% (66/8327)	0.176	1	1
│ └ spermatogenesis to oogenesis switch defective	WBPhenotype:0001694	4.17% (1/24)	0.11% (9/8327)	0.028	1	1
├ cell number variant	WBPhenotype:0002173	12.5% (3/24)	4.82% (401/8327)	0.107	0.283	1
│└ cell number increased	WBPhenotype:0002175	8.33% (2/24)	3.19% (266/8327)	0.179	0.369	1
│ └ tumorous germline	WBPhenotype:0001038	8.33% (2/24)	1.03% (86/8327)	0.026	0.132	1
├ embryonic development variant	WBPhenotype:0000749	45.83% (11/24)	37.77% (3145/8327)	0.408	0.735	1
│└ embryonic lethal	WBPhenotype:0000050	45.83% (11/24)	37.01% (3082/8327)	0.401	0.539	1
│ └ early embryonic lethal	WBPhenotype:0001100	16.67% (4/24)	10.52% (876/8327)	0.311	0.451	1
│ ├ other abnormality early emb	WBPhenotype:0001007	8.33% (2/24)	1.68% (140/8327)	0.062	0.164	1
│ │└ pleiotropic defects severe early emb	WBPhenotype:0000270	8.33% (2/24)	1.37% (114/8327)	0.043	0.129	1
│ ├ aster defective early emb	WBPhenotype:0001110	4.17% (1/24)	0.29% (24/8327)	0.07	1	1
│ │└ P1 aster defective early emb	WBPhenotype:0001113	4.17% (1/24)	0.12% (10/8327)	0.031	1	1
│ └ polar body defective early emb	WBPhenotype:0001147	4.17% (1/24)	0.98% (82/8327)	0.213	1	1
│ └ polar body extrusion defective early emb	WBPhenotype:0000777	4.17% (1/24)	0.55% (46/8327)	0.127	1	1
│ └ polar body reabsorbed early emb	WBPhenotype:0001148	4.17% (1/24)	0.22% (18/8327)	0.053	1	1
│ └ polar body reabsorbed one two early emb	WBPhenotype:0001150	4.17% (1/24)	0.19% (16/8327)	0.048	1	1
└ lethal	WBPhenotype:0000062	58.33% (14/24)	48.97% (4078/8327)	0.417	0.735	1
└ embryonic lethal	WBPhenotype:0000050	45.83% (11/24)	37.01% (3082/8327)	0.401	0.539	1
└ early embryonic lethal	WBPhenotype:0001100	16.67% (4/24)	10.52% (876/8327)	0.311	0.451	1
├ other abnormality early emb	WBPhenotype:0001007	8.33% (2/24)	1.68% (140/8327)	0.062	0.164	1
│└ pleiotropic defects severe early emb	WBPhenotype:0000270	8.33% (2/24)	1.37% (114/8327)	0.043	0.129	1
├ aster defective early emb	WBPhenotype:0001110	4.17% (1/24)	0.29% (24/8327)	0.07	1	1
│└ P1 aster defective early emb	WBPhenotype:0001113	4.17% (1/24)	0.12% (10/8327)	0.031	1	1
└ polar body defective early emb	WBPhenotype:0001147	4.17% (1/24)	0.98% (82/8327)	0.213	1	1
└ polar body extrusion defective early emb	WBPhenotype:0000777	4.17% (1/24)	0.55% (46/8327)	0.127	1	1
└ polar body reabsorbed early emb	WBPhenotype:0001148	4.17% (1/24)	0.22% (18/8327)	0.053	1	1
└ polar body reabsorbed one two early emb	WBPhenotype:0001150	4.17% (1/24)	0.19% (16/8327)	0.048	1	1
■ physiology variant	WBPhenotype:0000519	100.0% (24/24)	98.67% (8216/8327)	1	1	1
├ cell physiology variant	WBPhenotype:0000536	50.0% (12/24)	32.48% (2705/8327)	0.081	0.196	0.81
│├ cell division variant	WBPhenotype:0000746	25.0% (6/24)	13.99% (1165/8327)	0.135	0.312	1
││├ meiosis variant	WBPhenotype:0000775	20.83% (5/24)	8.62% (718/8327)	0.051	0.274	1
│││├ polar body extrusion defective early emb	WBPhenotype:0000777	4.17% (1/24)	0.55% (46/8327)	0.127	1	1
││││└ polar body reabsorbed early emb	WBPhenotype:0001148	4.17% (1/24)	0.22% (18/8327)	0.053	1	1
││││ └ polar body reabsorbed one two early emb	WBPhenotype:0001150	4.17% (1/24)	0.19% (16/8327)	0.048	1	1
│││└ meiotic chromosome organization variant	WBPhenotype:0002012	8.33% (2/24)	4.6% (383/8327)	0.304	0.451	1
│││ └ chromosome condensation variant	WBPhenotype:0001361	4.17% (1/24)	2.53% (211/8327)	0.461	1	1
│││ └ chromosome condensation failure	WBPhenotype:0001362	4.17% (1/24)	0.05% (4/8327)	0.014	1	1
││├ spindle variant	WBPhenotype:0002414	4.17% (1/24)	3.0% (250/8327)	0.52	1	1
│││└ spindle aster variant	WBPhenotype:0002419	4.17% (1/24)	0.32% (27/8327)	0.078	1	1
│││ └ aster defective early emb	WBPhenotype:0001110	4.17% (1/24)	0.29% (24/8327)	0.07	1	1
│││ └ P1 aster defective early emb	WBPhenotype:0001113	4.17% (1/24)	0.12% (10/8327)	0.031	1	1
││└ mitosis variant	WBPhenotype:0001743	4.17% (1/24)	3.42% (285/8327)	0.567	1	1
││ └ chromosome condensation variant	WBPhenotype:0001361	4.17% (1/24)	2.53% (211/8327)	0.461	1	1
││ └ chromosome condensation failure	WBPhenotype:0001362	4.17% (1/24)	0.05% (4/8327)	0.014	1	1
│├ cell homeostasis metabolism variant	WBPhenotype:0000585	16.67% (4/24)	13.74% (1144/8327)	0.563	0.906	1
││└ cell stress response variant	WBPhenotype:0000142	4.17% (1/24)	2.33% (194/8327)	0.433	1	1
││ └ ER stress response variant	WBPhenotype:0001485	4.17% (1/24)	0.19% (16/8327)	0.048	1	1
│└ ciliated neuron physiology variant	WBPhenotype:0000851	20.83% (5/24)	0.24% (20/8327)	6.431e-09	2.765e-07	2.76533e-07
│ └ intraflagellar transport variant	WBPhenotype:0000853	16.67% (4/24)	0.17% (14/8327)	1.563e-07	7.346e-06	7.3461e-06
│ ├ intraflagellar transport accelerated	WBPhenotype:0001231	4.17% (1/24)	0.04% (3/8327)	0.011	1	1
│ │├ intraflagellar transport defective	WBPhenotype:0000854	4.17% (1/24)	0.08% (7/8327)	0.023	1	1
│ │└ ciliary localization defective	WBPhenotype:0002038	4.17% (1/24)	0.05% (4/8327)	0.014	1	1
│ └ organ system physiology variant	WBPhenotype:0000575	62.5% (15/24)	44.03% (3666/8327)	0.098	0.196	0.98
├ nervous system physiology variant	WBPhenotype:0000612	25.0% (6/24)	1.41% (117/8327)	9.787e-07	3.621e-05	3.62119e-05
│└ organism physiology variant	WBPhenotype:0000576	87.5% (21/24)	74.91% (6238/8327)	0.236	0.337	1
└ organism homeostasis metabolism variant	WBPhenotype:0000577	87.5% (21/24)	67.24% (5599/8327)	0.047	0.248	1
└ organism environmental stimulus response variant	WBPhenotype:0000738	45.83% (11/24)	28.87% (2404/8327)	0.074	0.312	1
├ mechanosensation variant	WBPhenotype:0000315	12.5% (3/24)	1.49% (124/8327)	0.006	0.04	0.282
│├ sexually dimorphic mechanosensation variant	WBPhenotype:0004029	12.5% (3/24)	0.29% (24/8327)	5.831e-05	0.0006634	0.00215747
││└ male response to hermaphrodite variant	WBPhenotype:0004030	12.5% (3/24)	0.29% (24/8327)	5.831e-05	0.0005806	0.00139944
││ └ organism pathogen response variant	WBPhenotype:0001012	16.67% (4/24)	7.71% (642/8327)	0.11	0.332	1
│├ innate immune response variant	WBPhenotype:0002164	16.67% (4/24)	4.08% (340/8327)	0.016	0.057	0.592
││├ antimicrobial gene expression variant	WBPhenotype:0001800	16.67% (4/24)	4.02% (335/8327)	0.015	0.051	0.36
│││└ no induction of antimicrobial peptide expression after infection	WBPhenotype:0002460	16.67% (4/24)	3.64% (303/8327)	0.011	0.044	0.088
│││ └ pathogen induced gene expression variant	WBPhenotype:0001857	16.67% (4/24)	4.22% (351/8327)	0.017	0.057	0.629
││└ pesticide response variant	WBPhenotype:0000459	8.33% (2/24)	2.57% (214/8327)	0.127	0.332	1
│├ antihelmintic response variant	WBPhenotype:0001852	8.33% (2/24)	0.49% (41/8327)	0.007	0.032	0.259
││└ ivermectin response variant	WBPhenotype:0001856	8.33% (2/24)	0.32% (27/8327)	0.003	0.012	0.072
││ └ ivermectin resistant	WBPhenotype:0002053	8.33% (2/24)	0.31% (26/8327)	0.003	0.024	0.024
││ └ chemical response variant	WBPhenotype:0000523	12.5% (3/24)	14.96% (1246/8327)	1	1	1
│└ drug response variant	WBPhenotype:0000631	12.5% (3/24)	8.66% (721/8327)	0.459	0.586	1
│ └ ivermectin response variant	WBPhenotype:0001856	8.33% (2/24)	0.32% (27/8327)	0.003	0.012	0.072
│ ├ ivermectin resistant	WBPhenotype:0002053	8.33% (2/24)	0.31% (26/8327)	0.003	0.024	0.024
│ │└ drug resistant	WBPhenotype:0000011	8.33% (2/24)	4.96% (413/8327)	0.337	0.436	1
│ └ ivermectin resistant	WBPhenotype:0002053	8.33% (2/24)	0.31% (26/8327)	0.003	0.024	0.024
│ └ organism metabolism processing variant	WBPhenotype:0000027	62.5% (15/24)	46.99% (3913/8327)	0.153	0.346	1
└ gene expression variant	WBPhenotype:0000717	41.67% (10/24)	39.2% (3264/8327)	0.836	0.893	1
└ pathogen induced gene expression variant	WBPhenotype:0001857	16.67% (4/24)	4.22% (351/8327)	0.017	0.057	0.629
