# Supplementary material for: Evolution of sexual systems, sex chromosomes and sex-linked gene transcription in flatworms and roundworms
Source: Nat Commun. 2022 Jun 10;13:3239. doi: 10.1038/s41467-022-30578-z (PMC9187692; doi:10.1038/s41467-022-30578-z)
Supplement: Supplementary file 4 — Supplementary Data 1-12 [file 41467_2022_30578_MOESM4_ESM.zip › Supplementary Data 11.xlsx]

## Sheet: Supplementary Data 11
Supplementary Data 11. S. mansoni feminization and feminization & masculinization C. elegans orthologs enriched phenotype
Phenotype Name	Phenotype ID	% of genes with the term in "QueryGeneSet"	% of genes with the term in "Background"	Fisher's Exact Test P-value	BH FDR corrected P-value	Bonferroni corrected P-value
■ behavior variant	WBPhenotype:0000517	80.0% (12/15)	33.45% (2788/8336)	0.0002998	0.001	0.0011992
└ organism behavior variant	WBPhenotype:0000525	80.0% (12/15)	33.27% (2773/8336)	0.0002831	0.003	0.002831
└ feeding behavior variant	WBPhenotype:0000659	33.33% (5/15)	6.87% (573/8336)	0.003	0.007	0.09
└ avoids bacterial lawn	WBPhenotype:0000402	33.33% (5/15)	5.22% (435/8336)	0.0007673	0.002	0.0253209
■ development variant	WBPhenotype:0000518	93.33% (14/15)	66.71% (5561/8336)	0.028	0.056	0.112
├ organism development variant	WBPhenotype:0000531	93.33% (14/15)	61.66% (5140/8336)	0.014	0.023	0.14
│├ postembryonic development variant	WBPhenotype:0000049	80.0% (12/15)	24.64% (2054/8336)	1.078e-05	0.0003234	0.0003234
││└ larval development variant	WBPhenotype:0000750	80.0% (12/15)	24.14% (2012/8336)	8.576e-06	0.000283	0.000283008
││ ├ larval arrest	WBPhenotype:0000059	73.33% (11/15)	20.39% (1700/8336)	1.557e-05	0.0003029	0.00056052
││ └ molt variant	WBPhenotype:0002041	26.67% (4/15)	3.12% (260/8336)	0.001	0.003	0.036
││ └ molt defect	WBPhenotype:0000638	26.67% (4/15)	3.1% (258/8336)	0.0009833	0.003	0.0304823
│├ developmental timing variant	WBPhenotype:0000033	73.33% (11/15)	24.24% (2021/8336)	8.696e-05	0.001	0.0026088
││├ general pace of development variant	WBPhenotype:0000043	73.33% (11/15)	22.37% (1865/8336)	3.93e-05	0.0004323	0.0012969
│││└ slow growth	WBPhenotype:0000031	73.33% (11/15)	21.51% (1793/8336)	2.654e-05	0.0003029	0.00095544
││├ retarded heterochronic variations	WBPhenotype:0000438	73.33% (11/15)	23.79% (1983/8336)	7.213e-05	0.0005951	0.00238029
│││├ slow growth	WBPhenotype:0000031	73.33% (11/15)	21.51% (1793/8336)	2.654e-05	0.0003029	0.00095544
│││└ cell division slow	WBPhenotype:0000363	6.67% (1/15)	0.13% (11/8336)	0.021	1	1
││└ precocious heterochronic variations	WBPhenotype:0000439	6.67% (1/15)	0.56% (47/8336)	0.083	1	1
││ └ cell division precocious	WBPhenotype:0001495	6.67% (1/15)	0.22% (18/8336)	0.034	1	1
│├ embryonic development variant	WBPhenotype:0000749	86.67% (13/15)	37.7% (3143/8336)	0.0001403	0.001	0.004209
││├ embryonic lethal	WBPhenotype:0000050	86.67% (13/15)	36.95% (3080/8336)	0.0001102	0.0006748	0.0036366
│││└ early embryonic lethal	WBPhenotype:0001100	20.0% (3/15)	10.52% (877/8336)	0.205	0.246	1
│││ └ other abnormality early emb	WBPhenotype:0001007	13.33% (2/15)	1.68% (140/8336)	0.026	0.047	0.806		S. mansoni feminization and feminization & masculinization C. elegans orthologs enriched phenotype was obtained on website - modPhEA (http://evol.nhri.org.tw/phenome2/) by compared these genes(n=62) against rest of genes in C. elegans genome(n=8294) with two-sided Fisher's exact test .
│││ └ pleiotropic defects severe early emb	WBPhenotype:0000270	13.33% (2/15)	1.37% (114/8336)	0.018	0.029	0.324
││└ embryonic arrest	WBPhenotype:0000867	6.67% (1/15)	3.48% (290/8336)	0.413	1	1
││ └ lima bean arrest	WBPhenotype:0000361	6.67% (1/15)	0.14% (12/8336)	0.023	1	1
│├ lethal	WBPhenotype:0000062	93.33% (14/15)	48.92% (4078/8336)	0.0004113	0.002	0.012339
││├ embryonic lethal	WBPhenotype:0000050	86.67% (13/15)	36.95% (3080/8336)	0.0001102	0.0006748	0.0036366
│││└ early embryonic lethal	WBPhenotype:0001100	20.0% (3/15)	10.52% (877/8336)	0.205	0.246	1
│││ └ other abnormality early emb	WBPhenotype:0001007	13.33% (2/15)	1.68% (140/8336)	0.026	0.047	0.806
│││ └ pleiotropic defects severe early emb	WBPhenotype:0000270	13.33% (2/15)	1.37% (114/8336)	0.018	0.029	0.324
││└ larval lethal	WBPhenotype:0000054	46.67% (7/15)	11.79% (983/8336)	0.0008754	0.002	0.0288882
│├ progeny variant	WBPhenotype:0000069	40.0% (6/15)	9.26% (772/8336)	0.002	0.005	0.06
││└ sterile progeny	WBPhenotype:0001037	40.0% (6/15)	9.2% (767/8336)	0.001	0.002	0.033
│└ cell number variant	WBPhenotype:0002173	13.33% (2/15)	4.82% (402/8336)	0.162	0.195	1
│ └ cell number increased	WBPhenotype:0002175	13.33% (2/15)	3.19% (266/8336)	0.082	0.118	1
│ └ excess intestinal cells	WBPhenotype:0001636	13.33% (2/15)	1.22% (102/8336)	0.015	0.028	0.54
├ organ system development variant	WBPhenotype:0000530	40.0% (6/15)	16.61% (1385/8336)	0.027	0.039	0.27
│├ reproductive system development variant	WBPhenotype:0000624	33.33% (5/15)	9.54% (795/8336)	0.011	0.024	0.33
││└ gonad development variant	WBPhenotype:0000691	33.33% (5/15)	5.64% (470/8336)	0.001	0.002	0.033
││ └ somatic gonad development variant	WBPhenotype:0000399	20.0% (3/15)	4.04% (337/8336)	0.021	0.034	0.756
││ └ oocyte septum formation variant	WBPhenotype:0001810	13.33% (2/15)	1.99% (166/8336)	0.036	0.059	1
│└ alimentary system development variant	WBPhenotype:0000617	13.33% (2/15)	3.21% (268/8336)	0.083	0.166	1
│ └ intestinal development variant	WBPhenotype:0000708	13.33% (2/15)	2.35% (196/8336)	0.048	0.079	1
│ └ excess intestinal cells	WBPhenotype:0001636	13.33% (2/15)	1.22% (102/8336)	0.015	0.028	0.54
└ cell development variant	WBPhenotype:0000529	53.33% (8/15)	25.12% (2094/8336)	0.031	0.039	0.31
├ gametogenesis variant	WBPhenotype:0000774	53.33% (8/15)	14.34% (1195/8336)	0.0004534	0.002	0.013602
│├ germ cell differentiation variant	WBPhenotype:0000894	46.67% (7/15)	9.15% (763/8336)	0.0001831	0.0008632	0.0060423
││├ oogenesis variant	WBPhenotype:0000186	40.0% (6/15)	7.25% (604/8336)	0.0004188	0.002	0.0150768
│││├ meiotic progression during oogenesis variant	WBPhenotype:0000313	33.33% (5/15)	5.31% (443/8336)	0.0008331	0.003	0.0258261
││││└ meiotic progression prophase variant	WBPhenotype:0001824	33.33% (5/15)	4.7% (392/8336)	0.0004784	0.002	0.0086112
││││ ├ diplotene progression during oogenesis variant	WBPhenotype:0001947	33.33% (5/15)	3.56% (297/8336)	0.0001333	0.0006665	0.001333
││││ │└ diplotene region organization variant	WBPhenotype:0001950	20.0% (3/15)	2.32% (193/8336)	0.005	0.005	0.01
││││ └ pachytene progression during oogenesis variant	WBPhenotype:0001946	26.67% (4/15)	3.17% (264/8336)	0.001	0.003	0.01
││││ └ pachytene region organization variant	WBPhenotype:0001951	26.67% (4/15)	3.06% (255/8336)	0.0009418	0.002	0.0018836
│││└ oocyte number decreased	WBPhenotype:0001944	20.0% (3/15)	3.8% (317/8336)	0.018	0.035	0.558
││└ no differentiated gametes	WBPhenotype:0000395	13.33% (2/15)	2.52% (210/8336)	0.054	0.081	1
││ └ no oocytes	WBPhenotype:0000291	13.33% (2/15)	2.33% (194/8336)	0.047	0.073	1
│└ germ cell development variant	WBPhenotype:0000812	53.33% (8/15)	13.74% (1145/8336)	0.0003364	0.001	0.0111012
│ └ meiosis variant	WBPhenotype:0000775	46.67% (7/15)	8.59% (716/8336)	0.0001227	0.0007362	0.0044172
│ └ meiotic progression prophase variant	WBPhenotype:0001824	33.33% (5/15)	4.7% (392/8336)	0.0004784	0.003	0.0148304
│ ├ diplotene progression during oogenesis variant	WBPhenotype:0001947	33.33% (5/15)	3.56% (297/8336)	0.0001333	0.0007998	0.0023994
│ │└ diplotene region organization variant	WBPhenotype:0001950	20.0% (3/15)	2.32% (193/8336)	0.005	0.008	0.05
│ └ pachytene progression during oogenesis variant	WBPhenotype:0001946	26.67% (4/15)	3.17% (264/8336)	0.001	0.003	0.018
│ └ pachytene region organization variant	WBPhenotype:0001951	26.67% (4/15)	3.06% (255/8336)	0.0009418	0.003	0.009418
└ cell proliferation variant	WBPhenotype:0000171	20.0% (3/15)	1.33% (111/8336)	0.001	0.003	0.03
├ cell proliferation reduced	WBPhenotype:0000173	6.67% (1/15)	0.08% (7/8336)	0.014	1	1
└ cell proliferation increased	WBPhenotype:0000172	13.33% (2/15)	1.22% (102/8336)	0.015	0.028	0.495
■ morphology variant	WBPhenotype:0000520	66.67% (10/15)	43.28% (3608/8336)	0.115	0.153	0.46
├ organ system morphology variant	WBPhenotype:0000534	60.0% (9/15)	24.0% (2001/8336)	0.003	0.01	0.03
│├ reproductive system morphology variant	WBPhenotype:0000605	53.33% (8/15)	15.5% (1292/8336)	0.0007779	0.002	0.023337
││├ hermaphrodite reproductive system morphology variant	WBPhenotype:0001335	53.33% (8/15)	9.98% (832/8336)	3.425e-05	0.0004323	0.00113025
│││└ vulva morphology variant	WBPhenotype:0000695	53.33% (8/15)	9.96% (830/8336)	3.365e-05	0.0003029	0.0012114
│││ └ protruding vulva	WBPhenotype:0000697	53.33% (8/15)	9.15% (763/8336)	1.819e-05	0.000188	0.00056389
││└ gonad morphology variant	WBPhenotype:0001355	33.33% (5/15)	7.64% (637/8336)	0.004	0.008	0.132
││ ├ rachis morphology variant	WBPhenotype:0001940	33.33% (5/15)	5.12% (427/8336)	0.0007056	0.003	0.0254016
││ │└ rachis narrow	WBPhenotype:0001941	26.67% (4/15)	3.24% (270/8336)	0.001	0.003	0.031
││ ├ pachytene region organization variant	WBPhenotype:0001951	26.67% (4/15)	3.06% (255/8336)	0.0009418	0.003	0.0339048
││ ├ diplotene region organization variant	WBPhenotype:0001950	20.0% (3/15)	2.32% (193/8336)	0.005	0.011	0.18
││ └ gonad vesiculated	WBPhenotype:0001979	20.0% (3/15)	2.36% (197/8336)	0.005	0.011	0.18
│└ alimentary system morphology variant	WBPhenotype:0000598	6.67% (1/15)	2.68% (223/8336)	0.335	1	1
│ └ intestinal morphology variant	WBPhenotype:0000710	6.67% (1/15)	1.98% (165/8336)	0.26	1	1
│ └ intestinal cell morphology variant	WBPhenotype:0000902	6.67% (1/15)	0.38% (32/8336)	0.058	1	1
│ └ gut granule morphology variant	WBPhenotype:0002240	6.67% (1/15)	0.25% (21/8336)	0.039	1	1
│ └ gut granule birefringence misplaced	WBPhenotype:0000364	6.67% (1/15)	0.14% (12/8336)	0.023	1	1
└ cell morphology variant	WBPhenotype:0000533	60.0% (9/15)	27.41% (2285/8336)	0.008	0.02	0.08
├ cell type morphology variant	WBPhenotype:0002108	60.0% (9/15)	19.15% (1596/8336)	0.0005696	0.002	0.017088
│├ germ cell morphology variant	WBPhenotype:0000900	46.67% (7/15)	12.0% (1000/8336)	0.0009712	0.002	0.0320496
││├ germ cell compartment morphology variant	WBPhenotype:0001969	33.33% (5/15)	6.35% (529/8336)	0.002	0.006	0.072
│││├ germ cell compartment expansion variant	WBPhenotype:0001980	33.33% (5/15)	4.95% (413/8336)	0.0006066	0.003	0.0188046
│││├ germ cell compartment nuclei number variant	WBPhenotype:0001970	20.0% (3/15)	2.89% (241/8336)	0.009	0.02	0.279
││││└ germ cell compartment multinucleate	WBPhenotype:0001972	20.0% (3/15)	2.0% (167/8336)	0.003	0.007	0.054
│││└ germ cell partition morphology variant	WBPhenotype:0001977	13.33% (2/15)	1.01% (84/8336)	0.01	0.021	0.31
││└ oocyte morphology variant	WBPhenotype:0001260	33.33% (5/15)	7.34% (612/8336)	0.003	0.008	0.108
││ ├ oocytes disorganized	WBPhenotype:0001925	13.33% (2/15)	0.83% (69/8336)	0.007	0.017	0.217
││ └ oocyte number decreased	WBPhenotype:0001944	20.0% (3/15)	3.8% (317/8336)	0.018	0.035	0.558
│└ intestinal cell morphology variant	WBPhenotype:0000902	6.67% (1/15)	0.38% (32/8336)	0.058	1	1
│ └ gut granule morphology variant	WBPhenotype:0002240	6.67% (1/15)	0.25% (21/8336)	0.039	1	1
│ └ gut granule birefringence misplaced	WBPhenotype:0000364	6.67% (1/15)	0.14% (12/8336)	0.023	1	1
└ cell component morphology variant	WBPhenotype:0002089	40.0% (6/15)	22.84% (1904/8336)	0.126	0.195	1
├ nuclear appearance variant	WBPhenotype:0001028	26.67% (4/15)	5.42% (452/8336)	0.007	0.014	0.231
│└ nuclei enlarged	WBPhenotype:0001567	13.33% (2/15)	1.15% (96/8336)	0.013	0.028	0.468
└ cell organization biogenesis variant	WBPhenotype:0010002	20.0% (3/15)	11.1% (925/8336)	0.228	0.251	1
└ cell membrane organization biogenesis variant	WBPhenotype:0001982	20.0% (3/15)	3.84% (320/8336)	0.018	0.031	0.648
■ physiology variant	WBPhenotype:0000519	100.0% (15/15)	98.67% (8225/8336)	1	1	1
├ organ system physiology variant	WBPhenotype:0000575	86.67% (13/15)	44.0% (3668/8336)	0.001	0.005	0.01
│└ reproductive system physiology variant	WBPhenotype:0000613	86.67% (13/15)	42.01% (3502/8336)	0.0007767	0.002	0.023301
│ └ fertility variant	WBPhenotype:0000145	86.67% (13/15)	41.76% (3481/8336)	0.0007609	0.002	0.0251097
│ ├ hermaphrodite fertility variant	WBPhenotype:0000806	73.33% (11/15)	23.48% (1957/8336)	6.332e-05	0.0004559	0.00227952
│ │├ hermaphrodite fertility reduced	WBPhenotype:0001259	60.0% (9/15)	11.85% (988/8336)	1.217e-05	0.000188	0.00037727
│ ││└ hermaphrodite sterile	WBPhenotype:0000694	60.0% (9/15)	11.83% (986/8336)	1.197e-05	0.0001401	0.00021546
│ ││ └ maternal sterile	WBPhenotype:0000689	60.0% (9/15)	11.23% (936/8336)	7.786e-06	7.786e-05	7.786e-05
│ │└ brood size variant	WBPhenotype:0000673	33.33% (5/15)	14.13% (1178/8336)	0.05	0.074	1
│ │ └ reduced brood size	WBPhenotype:0000154	33.33% (5/15)	13.94% (1162/8336)	0.047	0.06	0.846
│ └ fertility reduced	WBPhenotype:0001384	80.0% (12/15)	36.86% (3073/8336)	0.0008369	0.003	0.0301284
│ └ sterile	WBPhenotype:0000688	80.0% (12/15)	36.58% (3049/8336)	0.0007711	0.003	0.0239041
│ ├ hermaphrodite sterile	WBPhenotype:0000694	60.0% (9/15)	11.83% (986/8336)	1.197e-05	0.0001401	0.00021546
│ │└ maternal sterile	WBPhenotype:0000689	60.0% (9/15)	11.23% (936/8336)	7.786e-06	7.786e-05	7.786e-05
│ └ sterile progeny	WBPhenotype:0001037	40.0% (6/15)	9.2% (767/8336)	0.001	0.003	0.018
├ cell physiology variant	WBPhenotype:0000536	66.67% (10/15)	32.47% (2707/8336)	0.01	0.02	0.1
│├ cell cycle variant	WBPhenotype:0000740	46.67% (7/15)	9.61% (801/8336)	0.0002482	0.002	0.007446
│├ cell division variant	WBPhenotype:0000746	53.33% (8/15)	13.95% (1163/8336)	0.0003752	0.002	0.011256
││├ meiosis variant	WBPhenotype:0000775	46.67% (7/15)	8.59% (716/8336)	0.0001227	0.0006748	0.0040491
│││└ meiotic progression prophase variant	WBPhenotype:0001824	33.33% (5/15)	4.7% (392/8336)	0.0004784	0.002	0.0172224
│││ ├ diplotene progression during oogenesis variant	WBPhenotype:0001947	33.33% (5/15)	3.56% (297/8336)	0.0001333	0.001	0.0041323
│││ │└ diplotene region organization variant	WBPhenotype:0001950	20.0% (3/15)	2.32% (193/8336)	0.005	0.009	0.09
│││ └ pachytene progression during oogenesis variant	WBPhenotype:0001946	26.67% (4/15)	3.17% (264/8336)	0.001	0.003	0.031
│││ └ pachytene region organization variant	WBPhenotype:0001951	26.67% (4/15)	3.06% (255/8336)	0.0009418	0.003	0.0169524
││├ cell division slow	WBPhenotype:0000363	6.67% (1/15)	0.13% (11/8336)	0.021	1	1
││└ cell division precocious	WBPhenotype:0001495	6.67% (1/15)	0.22% (18/8336)	0.034	1	1
│└ cell homeostasis metabolism variant	WBPhenotype:0000585	26.67% (4/15)	13.72% (1144/8336)	0.14	0.195	1
│ └ RNA metabolism variant	WBPhenotype:0001827	13.33% (2/15)	1.86% (155/8336)	0.031	0.054	1
└ organism physiology variant	WBPhenotype:0000576	86.67% (13/15)	74.93% (6246/8336)	0.384	0.384	1
├ organism homeostasis metabolism variant	WBPhenotype:0000577	86.67% (13/15)	67.26% (5607/8336)	0.166	0.195	1
│├ growth variant	WBPhenotype:0000030	80.0% (12/15)	33.28% (2774/8336)	0.0002842	0.001	0.0093786
││├ developmental growth variant	WBPhenotype:0001015	73.33% (11/15)	20.62% (1719/8336)	1.741e-05	0.0003029	0.00062676
│││└ larval growth variant	WBPhenotype:0001016	73.33% (11/15)	20.49% (1708/8336)	1.632e-05	0.000188	0.00050592
│││ └ larval arrest	WBPhenotype:0000059	73.33% (11/15)	20.39% (1700/8336)	1.557e-05	0.0001401	0.00028026
││└ slow growth	WBPhenotype:0000031	73.33% (11/15)	21.51% (1793/8336)	2.654e-05	0.0003029	0.00095544
│└ organism metabolism processing variant	WBPhenotype:0000027	73.33% (11/15)	46.99% (3917/8336)	0.066	0.104	1
│ ├ gene expression variant	WBPhenotype:0000717	73.33% (11/15)	39.14% (3263/8336)	0.014	0.028	0.504
│ │├ transgene expression variant	WBPhenotype:0000306	73.33% (11/15)	32.85% (2738/8336)	0.002	0.005	0.062
│ ││├ level of transgene expression variant	WBPhenotype:0000962	53.33% (8/15)	20.63% (1720/8336)	0.005	0.009	0.09
│ │││└ transgene expression increased	WBPhenotype:0001236	46.67% (7/15)	13.36% (1114/8336)	0.002	0.004	0.02
│ ││└ pattern of transgene expression variant	WBPhenotype:0000961	46.67% (7/15)	21.45% (1788/8336)	0.026	0.039	0.468
│ │└ RNA expression variant	WBPhenotype:0000113	13.33% (2/15)	4.92% (410/8336)	0.167	0.179	1
│ │ └ RNA processing variant	WBPhenotype:0000028	13.33% (2/15)	1.82% (152/8336)	0.03	0.042	0.54
│ │ └ mRNA surveillance defective	WBPhenotype:0001538	13.33% (2/15)	1.32% (110/8336)	0.017	0.024	0.17
│ ├ nonsense mRNA accumulation	WBPhenotype:0000508	13.33% (2/15)	1.28% (107/8336)	0.016	0.029	0.576
│ └ metabolic pathway variant	WBPhenotype:0000463	20.0% (3/15)	8.23% (686/8336)	0.121	0.156	1
│ └ RNA metabolism variant	WBPhenotype:0001827	13.33% (2/15)	1.86% (155/8336)	0.031	0.053	0.961
└ dauer recovery variant	WBPhenotype:0000127	6.67% (1/15)	0.18% (15/8336)	0.028	1	1
