# Supplementary material for: Evolution of sexual systems, sex chromosomes and sex-linked gene transcription in flatworms and roundworms
Source: Nat Commun. 2022 Jun 10;13:3239. doi: 10.1038/s41467-022-30578-z (PMC9187692; doi:10.1038/s41467-022-30578-z)
Supplement: Supplementary file 4 — Supplementary Data 1-12 [file 41467_2022_30578_MOESM4_ESM.zip › Supplementary Data 10.xlsx]

## Sheet: Supplementary Data 10
Supplementary Data 10. C. sinensis gonad enriched genes with C. elegans orthologs information shown RNAi reproduction defection.
C. elegans gene ID	Public Name	C. elegans orthologs RNAi Phenotype Observed	C. elegans RNAi Phenotype related sex	S. mansoni orthologous gene	S. mansoni orthologous gene position	S. mansoni orthologous gene annotation	S. mansoni orthologous gene RNAi Phenotype Observed
WBGene00002185	kel-3	embryonic lethal, male mating defective, maternal sterile	Both	Smp_122340	SM_V7_3
WBGene00004449	rpl-35	gonad vesiculated, larval arrest, maternal sterile, nuclei enlarged, oocyte number decreased, apoptosis reduced, avoids bacterial lawn, cell membrane organization biogenesis variant, chromosome segregation variant karyomeres early emb, diplotene region organization variant, early larval arrest, embryonic lethal, germ cell compartment expansion variant, germ cell compartment morphology variant,pac…	Hermaphrodite	Smp_004940	SM_V7_1
WBGene00020687	ruvb-2	maternal sterile,cytokinesis fails early emb, dead eggs laid, ectopic expression transgene, embryonic lethal, gonad development variant, larval arrest, linker cell detached, linker cell migration variant, locomotion variant, male gonad development variant, mRNA surveillance defective, multiple cytoplasmic cavities early emb, multiple nuclei early emb, no induction of antimicrobial peptide express…	Hermaphrodite	Smp_132690	SM_V7_1	RuvB-like 2	EdU incorporation assayed, no phenotype observed;In vitro attachment impaired
WBGene00009320	prp-18	oocyte morphology variant, oocytes disorganized, slow growth, sterile progeny, cell proliferation increased, embryonic lethal, excess intestinal cells, exploded through vulva, germ cell development variant, level of protein expression variant, lysosome-related organelle morphology variant,transgene expression variant, tumorous germline	Hermaphrodite	Smp_059360	SM_V7_ZW (S0)
WBGene00004888	smo-1	multivulva,protruding vulva, male gonad development variant, male somatic gonad development variant, blistered, body elongation variant, cytoplasmic processing body variant, dumpy, ectopic expression transgene, embryonic lethal, embryonic lethal late emb, everted vulva, gonad development variant, gonad morphology variant, hypersensitive to protein aggregation induced paralysis, late embryonic arr…	Both	Smp_045510	SM_V7_4
WBGene00004434	rpl-22	dead eggs laid, maternal sterile, oocyte number decreased,avoids bacterial lawn, chromosome segregation variant karyomeres early emb, cytoplasmic processing body variant, diplotene region organization variant, embryonic lethal, germ cell compartment expansion variant, germ cell compartment morphology variant, gonad vesiculated, L1 arrest, larval arrest, late larval arrest, long, lysosome-related …	Hermaphrodite	Smp_085300	SM_V7_4
WBGene00015691	viln-1	high incidence male progeny	Male	Smp_302360	SM_V7_1
WBGene00017605	snu-66	male gonad development variant,no oocytes, oocyte morphology variant, cell proliferation increased, embryonic lethal, excess intestinal cells, germ cell development variant, gonad development variant, larval arrest, locomotion variant, male somatic gonad development variant, molt defect, no induction of antimicrobial peptide expression after infection, oocytes disorganized, pattern of transgene e…	Both	Smp_176840	SM_V7_2
WBGene00013082	grdn-1	egg laying variant, exploded through vulva, locomotion variant, organism morphology variant, pattern of transgene expression variant, protruding vulva, receptor mediated endocytosis defective, reduced brood size	Hermaphrodite	Smp_245800	SM_V7_2
WBGene00018782	cct-3	embryonic lethal, germ cell development variant, gonad development variant, larval arrest, lethal, male somatic gonad development variant, microtubule polymerization variant, no induction of antimicrobial peptide expression after infection, no oocytes, pattern of transgene expression variant, pleiotropic defects severe early emb, sterile, sterile progeny, transgene expression increased	Both	Smp_041740	SM_V7_4
WBGene00006515	txdc-9	ocyte number decreased, oogenesis variant, aster defective early emb, blistered, cell membrane organization biogenesis variant, cytokinesis variant emb, egg laying variant, embryonic lethal, germ cell compartment expansion variant, germ cell compartment morphology variant, germline nuclear positioning variant, locomotion variant, maternal sterile, microtubule polymerization variant, nuclear rotat…	Hermaphrodite	Smp_028930	SM_V7_ZW (PAR)
WBGene00001431	fkb-6	vulva morphology variant,embryonic lethal, exploded through vulva, extended life span, larval arrest, locomotion variant, reduced brood size,	Hermaphrodite	Smp_004780	SM_V7_2
WBGene00003596	ngp-1	embryonic lethal, larval arrest, late larval arrest, maternal sterile, protruding vulva, slow growth	Hermaphrodite	Smp_087810	SM_V7_6
WBGene00002247	lam-1	maternal sterile, body wall muscle development variant, cell migration variant, chromosome condensation variant, clear, dumpy, embryonic lethal, germ cell compartment expansion variant, germ cell compartment morphology variant, germ cell compartment multinucleate, germ cell compartment size variant, gonad morphology variant, larval lethal, locomotion variant, muscle arm development defective, myo…	Hermaphrodite	Smp_148790	SM_V7_4
WBGene00004419	rpl-7A	oocyte number decreased, oocyte septum formation variant, avoids bacterial lawn, cytoplasmic processing body variant, diplotene region organization variant, embryonic lethal, extended life span, germ cell compartment expansion variant, germ cell compartment morphology variant, germ cell compartment multinucleate, gonad vesiculated, larval arrest, maternal sterile, mRNA surveillance defective, non…	Hermaphrodite	Smp_210310	SM_V7_2
WBGene00000915	hsp-90	maternal sterile, no oocytes,apoptosis reduced, avoids bacterial lawn, cell membrane organization biogenesis variant, dauer constitutive, development phenotype, diplotene progression during oogenesis variant, early larval arrest, embryonic lethal, endomitotic oocytes, extended life span, germ cell compartment expansion variant, germ cell compartment multinucleate, germ cell compartment size varia…	Hermaphrodite	Smp_072330	SM_V7_1	Heat shock protein 83	EdU incorporation assayed, no phenotype observed;In vitro attachment impaired;Tissue oedema
WBGene00004436	rpl-24.1	maternal sterile, avoids bacterial lawn, dauer constitutive, embryonic lethal, larval arrest, pleiotropic defects severe early emb, protein aggregation variant, protein metabolism variant, slow growth, transgene expression increased, transgene subcellular localization variant	Hermaphrodite	Smp_001830	SM_V7_6
WBGene00019762	syf-3	oocytes small, oocytes stacked, cell membrane organization biogenesis variant, cell proliferation increased, chromosome condensation variant, diplotene region organization variant, early embryonic lethal, embryonic lethal, excess intestinal cells, germ cell compartment expansion variant, germ cell compartment multinucleate, gonad vesiculated, larval arrest, locomotion variant, maternal sterile, m…	Hermaphrodite	Smp_148230	SM_V7_2
WBGene00004477	rps-8	maternal sterile, no oocytes, nuclei small, oocyte number decreased, apoptosis fails to occur, apoptosis reduced, avoids bacterial lawn, dead eggs laid, diplotene absent during oogenesis, early larval arrest, extended life span, fat content reduced, foraging behavior variant, germ cell compartment expansion absent, germ cell compartment expansion variant, gonad development variant, gonad small, L…	Hermaphrodite	Smp_340900	SM_V7_1
WBGene00016740	C48B6.2	maternal sterile, cytoplasmic processing body variant, embryonic lethal, growth rate variant, larval arrest, larval lethal, lethal, mRNA surveillance defective, nonsense mRNA accumulation, organism oxidative stress resistant, pattern of transgene expression variant, protruding vulva, receptor mediated endocytosis defective, reduced brood size, sick, slow growth, sterile, sterile progeny, transgen…	Hermaphrodite	Smp_102820	SM_V7_1
WBGene00016607	C43E11.9	body wall muscle myosin organization defective, cell differentiation variant, larval arrest, maternal sterile, pattern of transgene expression variant, protruding vulva, receptor mediated endocytosis defective, slow growth, transgene expression reduced	Hermaphrodite	Smp_021760	SM_V7_2
WBGene00016913	lam-2	male somatic gonad development variant, maternal sterile, muscle arm development defective, myopodia present, no oocytes,adult lethal, body wall muscle development variant, cell membrane organization biogenesis variant, cell migration variant, diakinesis progression during oogenesis variant, embryonic lethal, extended life span, germ cell compartment expansion variant, germ cell compartment morph…	Both	Smp_163810	SM_V7_ZW (PAR)
WBGene00017162	ddx-23	oocyte morphology variant, oocytes disorganized, cell cell contacts abnormal in four cell embryo, cell proliferation increased, dead eggs laid, embryonic lethal, excess intestinal cells, excessive blebbing early emb, exploded through vulva, gonad development variant, large cytoplasmic granules early emb, larval arrest, locomotion variant, pattern of transgene expression variant, polar body reabso…	Hermaphrodite	Smp_093690	SM_V7_1
WBGene00004495	rps-26	maternal sterile, apoptosis fails to occur, apoptosis reduced, avoids bacterial lawn, cell membrane organization biogenesis variant, diplotene absent during oogenesis, dumpy, early larval arrest, embryonic lethal, embryonic terminal arrest variable emb, extended life span, germ cell compartment expansion absent, germ cell compartment expansion variant, germ cell compartment morphology variant, go…	Hermaphrodite	Smp_031310	SM_V7_ZW (S1)
WBGene00006595	top-1	maternal sterile,age associated fluorescence increased, aging variant, body wall muscle morphology variant, cell proliferation reduced, dumpy, embryonic development variant, embryonic lethal, exploded through vulva, gonad development variant, gonad migration variant, high incidence male progeny, larval arrest, larval lethal, locomotion reduced, locomotion variant, molt defect, oogenesis variant, …	Hermaphrodite	Smp_033050	SM_V7_ZW (S0)	DNA topoisomerase 1	EdU incorporation assayed, no phenotype observed;In vitro attachment impaired
WBGene00011306	R186.3	oocyte number decreased, oocyte septum formation variant, oocytes small, oogenesis variant,accumulated germline cell corpses, apoptosis variant, cell membrane organization biogenesis variant, embryo osmotic integrity defective early emb, embryonic lethal, germ cell compartment expansion variant, germ cell compartment morphology variant, germ cell compartment multinucleate, germline nuclear positi…	Hermaphrodite	Smp_017290	SM_V7_2	Signal recognition particle receptor subunit beta	EdU incorporation assayed, no phenotype observed;In vitro attachment impaired;Intestinal oedema
WBGene00020441	bcas-2	cell proliferation increased, diplotene progression during oogenesis variant, embryonic lethal, excess intestinal cells, germ cell compartment expansion variant, germ cell compartment morphology variant, germ cell compartment multinucleate, germ cell partition morphology variant, gonad vesiculated, larval arrest, larval lethal, locomotion variant, maternal sterile, nuclear appearance variant, ooc…	Hermaphrodite	Smp_054600	SM_V7_1	Pre-mRNA-splicing factor SPF27	EdU incorporation assayed, no phenotype observed;In vitro attachment assayed, no phenotype observed
WBGene00012016	inpp-1	embryonic lethal, larval lethal, male mating defective, molt defect, pathogen susceptibility increased, protein expression reduced, transgene expression increased, transgene expression reduced, transgene expression variant	Male	Smp_345700	SM_V7_2
WBGene00020994	W03F8.4	germ cell development variant, gonad development variant, male gonad development variant, male somatic gonad development variant, pattern of transgene expression variant	Male	Smp_248200	SM_V7_2
WBGene00004891	smr-1	embryonic lethal, germ cell development variant, gonad morphology variant, oocytes disorganized, sick, sterile, tumorous germline	Hermaphrodite	Smp_341020	SM_V7_ZW (PAR)
WBGene00022794	snu-23	embryonic lethal, fat content reduced, germ cell development variant, gonad morphology variant, oocyte morphology variant, oocytes disorganized, tumorous germline	Hermaphrodite	Smp_095680	SM_V7_4
WBGene00021857	iffb-1	embryonic lethal, larval arrest, maternal sterile	Hermaphrodite	Smp_333970	SM_V7_2
WBGene00001860	him-1	maternal sterile,male gonad development variant,antibody staining reduced, antibody subcellular localization variant, chromosome morphology variant, chromosome segregation variant, embryonic lethal, fewer seam cells, gonad development variant, larval arrest, larval lethal, linker cell migration variant, locomotion variant, male somatic gonad development variant, no oocytes, pattern of transgene e…	Both	Smp_136970	SM_V7_4
WBGene00003928	pas-7	avoids bacterial lawn, embryonic lethal, larval lethal, maternal sterile, molt defect, organism hypertonic lethality increased, passage through meiosis defective early emb, slow growth, transgene expression increased, transgene expression reduced	Hermaphrodite	Smp_092280	SM_V7_4	Proteasome subunit alpha type-3	EdU incorporation assayed, no phenotype observed;In vitro attachment impaired;Tegument degeneration
WBGene00020391	cct-7	maternal sterile,accumulated germline cell corpses, apoptosis increased, avoids bacterial lawn, cell membrane organization biogenesis variant, complex phenotype early emb, diakinesis region organization variant, embryonic lethal, germ cell compartment anucleate, germ cell compartment expansion variant, germ cell compartment large, germ cell compartment morphology variant, germ cell compartment mu…	Hermaphrodite	Smp_149900	SM_V7_4
WBGene00004873	smc-3	male somatic gonad development variant, maternal sterile, adult lethal, blistered, chromosome segregation variant, embryonic lethal, exploded through vulva, gonad development variant, linker cell migration variant, locomotion variant, male gonad development variant, pattern of transgene expression variant, protruding vulva, receptor mediated endocytosis defective, slow growth, sterile, sterile pr…	Both	Smp_309430	SM_V7_3
WBGene00003063	lpd-7	maternal sterile,apoptosis reduced, cell membrane organization biogenesis variant, diplotene region organization variant, early larval lethal, embryonic lethal, foraging behavior variant, germ cell compartment expansion variant, germ cell compartment morphology variant, germline nuclear positioning variant, giant oocytes, larval arrest, lipid depleted, nuclei enlarged, oocyte number decreased, pr…	Hermaphrodite	Smp_055800	SM_V7_ZW (PAR)
WBGene00017830	rpb-8	protruding vulva, distal tip cell migration variant, embryonic lethal, extended life span, growth rate variant, hatching variant, larval arrest, no induction of antimicrobial peptide expression after infection, organism development variant, pattern of transgene expression variant, receptor mediated endocytosis defective, reduced brood size, slow growth, small, sterile, thin	Hermaphrodite	Smp_006850	SM_V7_1
WBGene00004454	rpl-36.A	maternal sterile, avoids bacterial lawn, cell membrane organization biogenesis variant, cytoplasmic processing body variant, diplotene region organization variant, embryonic lethal, germ cell compartment expansion variant, germ cell compartment morphology variant, gonad vesiculated, larval arrest, molt defect, mRNA surveillance defective, nonsense mRNA accumulation, nuclei enlarged, pachytene reg…	Hermaphrodite	Smp_035790	SM_V7_6
WBGene00021882	nprt-1	embryonic lethal, larval arrest, lethal, protruding vulva, reduced brood size, sick, sterile progeny	Hermaphrodite	Smp_035460	SM_V7_1	Nicotinate phosphoribosyltransferase	EdU incorporation assayed, no phenotype observed;In vitro attachment assayed, no phenotype observed
WBGene00015092	mrpl-47	maternal sterile,embryonic lethal, extended life span, germ cell compartment expansion variant, germline nuclear positioning variant, gonad morphology variant, gonad vesiculated, larval arrest, life span phenotype, nuclei small, oocyte number decreased, oocytes small, oogenesis variant, organism morphology variant, pachytene region organization variant, protein metabolism variant, rachis morpholo…	Hermaphrodite	Smp_102280	SM_V7_2
WBGene00008956	nekl-3	exploded through vulva, late larval lethal, locomotion variant, paralyzed, protruding vulva, slow growth	Hermaphrodite	Smp_097940	SM_V7_1	Serine/threonine-protein kinase Nek7	EdU incorporation assayed, no phenotype observed;In vitro attachment assayed, no phenotype observed
WBGene00009004	pfd-6	protruding vulva, cytoplasmic processing body variant, distal tip cell migration variant, embryonic lethal, larval arrest, locomotion variant, organism morphology variant, pattern of transgene expression variant, receptor mediated endocytosis defective, slow growth, spindle position defective early emb, sterile progeny, transgene subcellular localization variant	Hermaphrodite	Smp_027880	SM_V7_3
WBGene00009671	mfap-1	male gonad development variant, male somatic gonad development variant, protruding vulva, alternative splicing variant, cell proliferation increased, ectopic cleavage furrow early emb, embryonic lethal, embryonic lethal late emb, excess intestinal cells, germ cell mitosis variant, gonad development variant, larval arrest, late embryonic arrest, lethal, loose mitotic furrow early emb, molt defect,…	Both	Smp_068100	SM_V7_1
WBGene00003829	nud-1	maternal sterile, oogenesis variant, accumulated germline cell corpses, apoptosis increased, apoptosis variant, cell cycle slow early emb, cell membrane organization biogenesis variant, centrosome pair and associated pronuclear rotation variant, cleavage furrow defective early emb, cytokinesis defective early emb, diakinesis progression during oogenesis variant, diplotene progression during early…	Hermaphrodite	Smp_103320	SM_V7_ZW (PAR)	Nuclear migration protein nudC	Death;EdU incorporation assayed, no phenotype observed;In vitro attachment impaired;Tegument degeneration
WBGene00010757	pad-2	egg laying variant,spermatogenesis variant, body wall muscle morphology variant, body wall muscle sarcomere morphology variant,embryonic lethal, epithelial morphology variant, everted vulva, gut granule development variant, neuron morphology variant, organism morphology variant, ventral nerve cord development variant	Both	Smp_131810	SM_V7_1	GDP fucose protein O fucosyltransferase 2	EdU incorporation assayed, no phenotype observed;In vitro attachment assayed, no phenotype observed
WBGene00004489	rps-20	oocyte number decreased, apoptosis reduced, avoids bacterial lawn, diplotene absent during oogenesis, early larval arrest, embryonic lethal, embryonic terminal arrest variable emb, extended life span, germ cell compartment expansion absent, germ cell compartment expansion variant, gonad small, gonad vesiculated, larval arrest, larval lethal, maternal sterile, no oocytes, nuclei small, pachytene p…	Hermaphrodite	Smp_066990	SM_V7_4
WBGene00022631	nekl-2	exploded through vulva, larval arrest, larval lethal, late larval lethal, level of protein expression variant, locomotion variant, multivulva, organism morphology variant, protein aggregation variant, roller, slow growth, sterile, terminal arrest variable, transgene expression reduced, transgene expression variant, transgene subcellular localization variant, vulvaless	Hermaphrodite	Smp_241510	SM_V7_4
WBGene00003035	lin-52	egg laying variant, larval arrest, multivulva, sterile progeny	Hermaphrodite	Smp_062270	SM_V7_2
WBGene00001358	evl-20	oocyte septum formation variant, apoptosis reduced, body elongation defective, cell membrane organization biogenesis variant, cytokinesis variant emb, embryonic development variant, embryonic lethal, exploded through vulva, extended life span, germ cell compartment multinucleate, germ cell compartment size variant, germ cell partition morphology variant, germline nuclear positioning variant, lima…	Hermaphrodite	Smp_164660	SM_V7_ZW (PAR)
WBGene00015811	C16A3.6	maternal sterile,early larval lethal, embryonic lethal, larval arrest, no induction of antimicrobial peptide expression after infection, pattern of transgene expression variant, protruding vulva, receptor mediated endocytosis defective, slow growth, sterile progeny, transgene expression increased, transgene expression reduced	Hermaphrodite	Smp_050360	SM_V7_4
WBGene00001035	dnj-17	embryonic lethal, lethal, maternal sterile	Hermaphrodite	Smp_172510	SM_V7_6
WBGene00022492	dss-1	maternal sterile,dipeptide repeat protein toxicity suppressed, embryonic lethal, endomitotic oocytes, epithelial morphology variant, gonad morphology variant, larval arrest, no induction of antimicrobial peptide expression after infection, oogenesis variant, sick, sterile, swollen intestine	Hermaphrodite	Smp_071000	SM_V7_4
WBGene00012209	hmg-20	high incidence male progeny, sterile, transgene induced cosuppression variant	Male	Smp_173650	SM_V7_ZW (PAR)	High mobility group protein 20A	EdU incorporation assayed, no phenotype observed;In vitro attachment assayed, no phenotype observed
Genes RNAi phenotype was obtained on website (https://wormbase.org/tools/mine/simplemine.cgi).
