# Supplementary material for: Evolution of sexual systems, sex chromosomes and sex-linked gene transcription in flatworms and roundworms
Source: Nat Commun. 2022 Jun 10;13:3239. doi: 10.1038/s41467-022-30578-z (PMC9187692; doi:10.1038/s41467-022-30578-z)
Supplement: Supplementary file 4 — Supplementary Data 1-12 [file 41467_2022_30578_MOESM4_ESM.zip › Supplementary Data 1.xlsx]

## Sheet: Supplementary Data 1
Supplementary Data 1. Publicly available worm species genome assemblies employed in this project downloaded from WormBase ParaSite (https://parasite.wormbase.org/ftp.html).
Species	Species abbreviation in this paper	Assembly BioProject	Assembly version	Assembled sex chromosomes	Assembly source paper	N50 scaf	Clade
Schistosoma haematobium	Shae	PRJNA78265	WBPS13		1	317484	Schistosoma
Schistosoma japonicum	Sjap	PRJEA34885	WBPS13		2	176869
Schistosoma mansoni	Sman	PRJEA36577	WBPS13	Yes	3	47279781
Schistosoma margrebowiei	Smar	PRJEB522	WBPS13		4	35236
Schistosoma mattheei	Smat	PRJEB523	WBPS13		4	12303
Schistosoma rodhaini	Srod	PRJEB526	WBPS13		4	18681
Trichobilharzia regenti	Treg	PRJEB4662	WBPS13		4	7696
Clonorchis sinensis	Csin	PRJNA386618	WBPS13		5	1628761	Other Trematode
Echinostoma caproni	Ecap	PRJEB1207	WBPS13		4	26954
Fasciola hepatica	Fhep	PRJEB25283	WBPS13		6	1903231
Taenia multiceps	Tmul	PRJNA307624	WBPS14		7	21577917	Cestoda
Echinococcus multilocularis	Emul	PRJEB122	WBPS13		8	13762452
Schmidtea mediterranea	Smed	PRJNA379262	ASM260089v1		9	2910179	Other Platyhelminthes
Romanomermis culicivorax	Rcul	PRJEB1358	WBPS13		10	17632	I
Trichuris muris	Tmur	PRJEB126	WBPS13	Yes	11	718511		91997760/111837642=82.26% (LG123)
Trichuris suis	Tsui	PRJNA179528	WBPS13		4	1322386
Trichuris trichiura	Ttri	PRJEB535	WBPS13		11	70602
Parastrongyloides trichosuri	Ptri	PRJEB515	WBPS13		12	836942	IV
Rhabditophanes sp.KR3021	Rhabditophanes sp	PRJEB1297	WBPS13		12	537195
Strongyloides papillosus	Spap	PRJEB525	WBPS13		12	86359
Strongyloides ratti	Srat	PRJEB125	WBPS13	Yes	12	894123
Strongyloides stercoralis	Sste	PRJEB528	WBPS13		12	431128
Strongyloides venezuelensis	Sven	PRJEB530	WBPS13		12	715404
Panagrellus redivivus	Pred	PRJNA186477	WBPS13		13	262414
Acanthocheilonema viteae	Avit	PRJEB1697	WBPS13		4	25808	III
Brugia malayi	Bmal	PRJNA10729	WBPS13	Yes	14	13467244
Brugia pahangi	Bpah	PRJEB497	WBPS13		4	65666
Brugia timori	Btim	PRJEB4663	WBPS13		4	4919
Dirofilaria immitis	Dimm	PRJEB1797	WBPS13		15	71281
Dracunculus medinensis	Dmed	PRJEB500	WBPS13		4	665026
Gongylonema pulchrum	Gpul	PRJEB505	WBPS13		4	4432
Litomosoides sigmodontis	Lsig	PRJEB3075	WBPS13		4	45863
Loa loa	Lloa	PRJNA37757	Loa_loa_V3.1		16	13750
Onchocerca flexuosa	Ofle	PRJEB512	WBPS13		4	2943
Onchocerca ochengi	Ooch	PRJEB1204	WBPS13		4	16199
Onchocerca volvulus	Ovol	PRJEB513	WBPS13	Yes	17	2816604
Thelazia callipaeda	Tcal	PRJEB1205	WBPS13		4	51228
Wuchereria bancrofti	Wban	PRJNA275548	WBPS13		4	56670
Anisakis simplex	Asim	PRJEB496	WBPS13		4	9290
Ascaris lumbricoides	Alum	PRJEB4950	WBPS13		4	56014
Ascaris suum	Asuum	PRJNA62057	WBPS13	Yes	18	4646302
Toxocara canis	Tcan	PRJEB533	WBPS13		4	31192
Enterobius vermicularis	Ever	PRJEB503	WBPS13		4	20595
Syphacia muris	Smur	PRJEB524	WBPS13		4	60730
Cylicostephanus goldi	Cgol	PRJEB498	WBPS13		4	1237	V
Necator americanus	Name	PRJNA72135	WBPS13		19	211861
Strongylus vulgaris	Svul	PRJEB531	WBPS13		4	2384
Angiostrongylus cantonensis	Acan	PRJEB493	WBPS13		4	43900
Angiostrongylus costaricensis	Acos	PRJEB494	WBPS13		4	112511
Dictyocaulus viviparus	Dviv	PRJNA72587	WBPS13		20	225748
Haemonchus contortus	Hcon	PRJEB506	WBPS13	Yes	21	45774638
Nippostrongylus brasiliensis	Nbra	PRJEB511	WBPS13		4	33527
Caenorhabditis elegans	Cele	PRJNA13758	WBPS13	Yes	22	15072434
Pristionchus pacificus	Ppac	PRJNA12644	WBPS13	Yes	23	21666382
The protein, CDS_transcripts or canonical geneset annotation files release version for each species we downloaded is the same with its assembly file. Published 11 chromosome-level genome assemblies were available with bold font. For Trichuris muris, its longest three sequences summed length is probably 82% of the whole assembly, so we termed its assembly as chromosome-level here.
#Assembly source paper
1. Stroehlein, A.J. et al. High-quality Schistosoma haematobium genome achieved by single-molecule and long-range sequencing. Gigascience 8, giz108 (2019).
2. Schistosoma japonicum Genome, S. & Functional Analysis, C. The Schistosoma japonicum genome reveals features of host-parasite interplay. Nature 460, 345-351 (2009).
3. Protasio, A.V. et al. A systematically improved high quality genome and transcriptome of the human blood fluke Schistosoma mansoni. PLoS Negl. Trop. Dis. 6, e1455 (2012).
4. International Helminth Genomes, C. Comparative genomics of the major parasitic worms. Nat Genet 51, 163-174 (2019).
5. Wang, D., Korhonen, P.K., Gasser, R.B. & Young, N.D. Improved genomic resources and new bioinformatic workflow for the carcinogenic parasite Clonorchis sinensis: Biotechnological implications. Biotechnol. Adv. 36, 894-904 (2018).
6. Cwiklinski, K. et al. The Fasciola hepatica genome: gene duplication and polymorphism reveals adaptation to the host environment and the capacity for rapid evolution. Genome Biol. 16, 71 (2015).
7. Li, W. et al. The genome of tapeworm Taenia multiceps sheds light on understanding parasitic mechanism and control of coenurosis disease. DNA Res. 25, 499-510 (2018).
8. Tsai, I.J. et al. The genomes of four tapeworm species reveal adaptations to parasitism. Nature 496, 57-63 (2013).
9. Grohme, M.A. et al. The genome of Schmidtea mediterranea and the evolution of core cellular mechanisms. Nature 554, 56-61 (2018).
10. Schiffer, P.H. et al. The genome of Romanomermis culicivorax: revealing fundamental changes in the core developmental genetic toolkit in Nematoda. BMC Genomics 14, 923 (2013).
11. Foth, B.J. et al. Whipworm genome and dual-species transcriptome analyses provide molecular insights into an intimate host-parasite interaction. Nat. Genet. 46, 693-700 (2014).
12. Hunt, V.L. et al. The genomic basis of parasitism in the Strongyloides clade of nematodes. Nat. Genet. 48, 299-307 (2016).
13. Srinivasan, J. et al. The draft genome and transcriptome of Panagrellus redivivus are shaped by the harsh demands of a free-living lifestyle. Genetics 193, 1279-1295 (2013).
14. Foster, J.M. et al. Sex chromosome evolution in parasitic nematodes of humans. Nat. Commun. 11, 1964 (2020).
15. Godel, C. et al. The genome of the heartworm, Dirofilaria immitis, reveals drug and vaccine targets. FASEB J. 26, 4650-4661 (2012).
16. Desjardins, C.A. et al. Genomics of Loa loa, a Wolbachia-free filarial parasite of humans. Nat. Genet. 45, 495-500 (2013).
17. Cotton, J.A. et al. The genome of Onchocerca volvulus, agent of river blindness. Nat Microbiol 2, 16216 (2016).
18. Wang, J. et al. Comparative genome analysis of programmed DNA elimination in nematodes. Genome Res. 27, 2001-2014 (2017).
19. Tang, Y.T. et al. Genome of the human hookworm Necator americanus. Nat. Genet. 46, 261-269 (2014).
20. McNulty, S.N. et al. Dictyocaulus viviparus genome, variome and transcriptome elucidate lungworm biology and support future intervention. Sci. Rep. 6, 20316 (2016).
21. Doyle, S.R. et al. Genomic and transcriptomic variation defines the chromosome-scale assembly of Haemonchus contortus, a model gastrointestinal worm. Communications Biology 3, 1-16 (2020).
22. Consortium, C.e.S. Genome sequence of the nematode C. elegans: a platform for investigating biology. Science 282, 2012-2018 (1998).
23 Rödelsperger, C. et al. Single-Molecule Sequencing Reveals the Chromosome-Scale Genomic Architecture of the Nematode Model Organism Pristionchus pacificus. Cell Rep. 21, 834-844 (2017).
