# Supplementary material for: Evolution of sexual systems, sex chromosomes and sex-linked gene transcription in flatworms and roundworms
Source: Nat Commun. 2022 Jun 10;13:3239. doi: 10.1038/s41467-022-30578-z (PMC9187692; doi:10.1038/s41467-022-30578-z)
Supplement: Supplementary file 4 — Supplementary Data 1-12 [file 41467_2022_30578_MOESM4_ESM.zip › Supplementary Data 6.xlsx]

## Sheet: Supplementary Data 6
Supplementary Data 6. B. malayi and O. volvulus strata information.
X-linked gametologs number	Y-linked gametologs number	Repetitive sequence density	GC content	Strata or PAR	Species
164	0	0.1434	0.2267	PAR (NN)	Brugia malayi
107	4	0.107	0.2424	S3 (NN)
1320	76	0.0479	0.2919	S2 (NN)
1614	7	0.0424	0.3092	S0+S1 (ND & NX)
308	1	0.0511	0.2517	PAR (NE)	Onchocerca volvulus
75	1	0.0186	0.2769	S4 (NE)
208	25	0.0207	0.3092	S3 (NE)
1022	10	0.0353	0.2965	S2 (NE)
1927	2	0.0301	0.3135	S0+S1 (ND & NX)
The numbers of gametologs in some strata are too low to estimate X-Y divergence, the KS exhibited almost no significant difference between strata, so we omitted this part.
