# Supplementary material for: Evolution of sexual systems, sex chromosomes and sex-linked gene transcription in flatworms and roundworms
Source: Nat Commun. 2022 Jun 10;13:3239. doi: 10.1038/s41467-022-30578-z (PMC9187692; doi:10.1038/s41467-022-30578-z)
Supplement: Supplementary file 4 — Supplementary Data 1-12 [file 41467_2022_30578_MOESM4_ESM.zip › Supplementary Data 7.xlsx]

## Sheet: Supplementary Data 7
Supplementary Data 7. Autosomes or chrX gene numbers used in Fig. 4a and Fig. 4b.
Species	Autosome	ChrX
Trichuris muris	7765	2547
Trichuris suis	5398	1631
Brugia malayi	6540	2742
Onchocerca volvulus	6191	2433
Strongyloides papillosus	7272	1573
Haemonchus contortus	8426	782
Pristionchus pacificus	10490	903
Genes were taken into account with RPKM-male > 1 and RPKM-female > 1.
