# Supplementary material for: Evolution of sexual systems, sex chromosomes and sex-linked gene transcription in flatworms and roundworms
Source: Nat Commun. 2022 Jun 10;13:3239. doi: 10.1038/s41467-022-30578-z (PMC9187692; doi:10.1038/s41467-022-30578-z)
Supplement: Supplementary file 6 — Source Data [file 41467_2022_30578_MOESM6_ESM.xlsx]

## Sheet: Figure 1
Figiure 1a and 1c phylogenetic tree construction file.
(((((((((S._haematobium,S._mattheei)0.5,S._margrebowiei)0.5,(S._mansoni,S._rodhaini)0.5)0.5,S._japonicum)0.5,T._regenti)0.5,((F._hepatica,E._caproni)0.5,C._sinensis)0.5)0.5,(E._multilocularis,T._multiceps)0.5)0.5,S._mediterranea)0,
blank0,
((((T._suis,T._trichiura)0.5,T._muris)0.5,R._culicivorax)0.5,(((E._vermicularis,S._muris)0.5,((A._simplex,((A._suum,A._lumbricoides)0.5,T._canis)0.5)0.5,(D._medinensis,(G._pulchrum,(T._callipaeda,((D._immitis,(O._flexuosa,(O._ochengi,O._volvulus)0.5)0.5)0.5,((L._sigmodontis,A._viteae)0.5,(L._loa,(W._bancrofti,(B._pahangi,(B._timori,B._malayi)0.5)0.5)0.5)0.5)0.5)0.5)0.5)0.5)0.5)0.5)0.5,(((((((N._a…
